# Supplementary material for: Titin-truncating mutations associated with dilated cardiomyopathy alter length-dependent activation and its modulation via phosphorylation
Source: Cardiovasc Res. 2020 Nov 2;118(1):241–53. doi: 10.1093/cvr/cvaa316 (PMC8752363; doi:10.1093/cvr/cvaa316)
Supplement: cvaa316_Supplementary_Data [file cvaa316_supplementary_data.zip]

Archive with 2 entries (2 files):
- Supplement CVR-2019-1162R3.docx
- Table S4.xlsx
