# Supplementary material for: Titin-truncating mutations associated with dilated cardiomyopathy alter length-dependent activation and its modulation via phosphorylation
Source: Cardiovasc Res. 2020 Nov 2;118(1):241–53. doi: 10.1093/cvr/cvaa316 (PMC8752363; doi:10.1093/cvr/cvaa316)
Supplement: cvaa316_Supplementary_Data [file cvaa316_supplementary_data.zip › Table S4.xlsx]

## Sheet: DE analysis
							DONOR (expression values in TPM)						DCM TTNtv (expression values in TPM)
Ensembl ID	Gene ID	Donor (n = 6)	DCM TTNtv (n = 4)	log2 Fold Change	p-value	adjusted p-value	KN1	NM	D612E	D0F54	BC90C	4B3FA	D6	D7	D9	D28
ENSG00000164236.11	ANKRD33B	0.863698	6.51142	2.01092	8.03137e-36	2.26902e-31	0.955396	1.04443	1.25919	0.669911	0.545295	0.707968	7.49911	3.89942	7.18034	7.46679
ENSG00000158859.9	ADAMTS4	10.9362	1.50927	-2.25001	2.49254e-35	3.52096e-31	11.549	8.79605	16.1507	12.976	9.23408	6.91166	1.50824	1.32835	1.31704	1.88346
ENSG00000203747.10	FCGR3A	8.76114	2.08486	-1.66185	1.77836e-33	1.67474e-29	8.97832	10.2722	10.1088	10.8379	5.25607	7.11355	1.92414	1.85442	1.88864	2.67222
ENSG00000143546.9	S100A8	40.003	2.28699	-3.64089	2.04517e-24	1.4445e-20	41.7845	52.897	70.4243	37.1859	13.3078	24.4185	2.54134	3.38133	1.63628	1.58902
ENSG00000100206.9	DMC1	0.334102	2.98915	1.58021	1.59078e-20	8.98854e-17	0.469151	0.565498	0.200729	0.237285	0.144892	0.387059	3.19267	2.89057	2.26672	3.60666
ENSG00000162998.4	FRZB	0.94647	10.6405	2.58023	6.1784e-20	2.9092e-16	0.722013	1.58267	0.571286	1.19875	0.772091	0.832009	5.28998	8.16178	8.05901	21.0514
ENSG00000142748.12	FCN3	32.8552	3.53246	-2.90101	1.31379e-19	5.30245e-16	13.1703	54.3297	33.0854	35.4402	17.1303	43.9751	3.49354	3.08616	3.981	3.56915
ENSG00000248713.1	AC083902.2	41.4552	0.141181	-5.21734	2.53724e-19	8.96027e-16	151.929	3.87949	40.4898	26.0798	4.51044	21.8428	0.155486	0.146941	0.097479	0.164819
ENSG00000197616.11	MYH6	1073.94	87.5315	-3.60193	3.44472e-19	1.08133e-15	962.768	2020.23	1778.43	616.453	453.553	612.227	59.2601	125.334	77.0347	88.4972
ENSG00000165449.11	SLC16A9	0.343297	3.42608	1.72025	2.2978e-18	6.49176e-15	0.154987	0.608684	0.530309	0.269264	0.173387	0.323149	3.10902	1.83437	3.3265	5.43443
ENSG00000273608.4	SRCIN1	0.491753	1.88489	0.95151	2.88193e-18	7.40185e-15	0.302056	0.718428	0.841732	0.321867	0.249492	0.516945	1.26938	1.34884	2.59451	2.32685
ENSG00000118137.9	APOA1	10.3732	108.304	3.26463	3.78728e-18	8.91651e-15	16.6693	11.5104	6.26358	7.17974	8.57285	12.0436	81.9945	56.5045	198.235	96.4826
ENSG00000187922.13	LCN10	24.5265	3.59981	-2.47235	4.35669e-18	9.46808e-15	12.312	29.0506	31.2427	32.1791	18.7767	23.5976	2.35633	2.85513	2.62746	6.56034
ENSG00000163220.10	S100A9	79.239	4.14535	-3.96296	5.25373e-18	1.0602e-14	93.6621	81.6672	176.386	69.8886	26.6075	27.2228	4.16081	6.1429	4.22308	2.05461
ENSG00000277424.4	HMOX2	92.6449	50.5224	-0.862002	6.63873e-18	1.25038e-14	91.9583	108.024	99.022	105.603	69.195	82.067	44.9629	53.2361	52.8135	51.0769
ENSG00000156475.18	PPP2R2B	0.673381	1.99342	0.839029	7.25373e-18	1.28083e-14	0.748261	0.6779	0.693241	0.666306	0.689744	0.564834	1.8243	1.77269	1.91302	2.46367
ENSG00000169604.19	ANTXR1	5.85944	16.5065	1.35173	1.05165e-17	1.74772e-14	6.14964	7.80563	6.21287	5.63006	4.21307	5.14537	13.2571	13.2662	16.2364	23.2662
ENSG00000112562.18	SMOC2	9.21785	55.0205	2.45486	1.00187e-16	1.57249e-13	5.32337	10.6842	9.40315	8.60119	12.766	8.52917	47.4125	31.3677	89.2069	52.0948
ENSG00000267206.5	LCN6	44.7061	5.33183	-2.85169	1.33259e-16	1.98149e-13	18.7375	38.3931	61.543	64.1935	31.2017	54.1677	3.61967	4.92086	3.36104	9.42575
ENSG00000152086.8	TUBA3E	25.0968	2.26442	-2.99898	1.5687e-16	2.21595e-13	17.3017	21.4928	18.3109	57.9977	20.189	15.2888	1.32123	2.04775	1.50529	4.1834
ENSG00000103495.13	MAZ	39.27	20.7621	-0.887888	1.81385e-16	2.44023e-13	39.681	36.0132	46.4941	42.2408	33.3319	37.8591	19.0781	18.5587	22.92	22.4916
ENSG00000114654.7	EFCC1	1.00217	2.74258	0.90247	2.62661e-16	3.37304e-13	0.98124	1.32068	1.19505	0.813464	0.876946	0.825633	2.86848	3.01171	2.56432	2.52582
ENSG00000169504.14	CLIC4	273.107	104.41	-1.37873	2.7671e-16	3.39896e-13	273.086	236.982	301.031	299.335	293.59	234.617	101.259	124.695	95.2419	96.4439
ENSG00000120729.9	MYOT	250.437	12.9215	-4.1748	2.93654e-16	3.4568e-13	556.43	71.0752	81.8921	348.276	182.908	262.04	11.8199	12.4003	11.9665	15.4995
ENSG00000142621.19	FHAD1	0.147794	1.43679	1.08612	3.62278e-16	4.09403e-13	0.109272	0.213523	0.110083	0.197649	0.06861	0.187627	2.0922	0.686761	1.06382	1.90438
ENSG00000102007.10	PLP2	107.513	24.4731	-2.09082	6.28873e-16	6.83343e-13	100.823	59.8917	171.156	101.26	104.011	107.937	20.9778	26.7693	24.3437	25.8016
ENSG00000143816.7	WNT9A	0.649279	10.6973	2.82626	2.41775e-15	2.43951e-12	0.41239	0.725502	1.70751	0.426215	0.17701	0.447045	11.3851	4.23635	6.98876	20.1788
ENSG00000167553.15	TUBA1C	143.906	15.4569	-3.13835	2.40337e-15	2.43951e-12	190.771	66.2847	119.287	165.508	203.294	118.289	7.94112	24.2646	20.3655	9.25632
ENSG00000230230.7	TRIM26	2.83066	0	-1.93759	2.73866e-15	2.66802e-12	0.13547	0	13.9944	0	0	2.85408	0	0	0	0
ENSG00000112280.16	COL9A1	0.227511	1.79636	1.18782	3.28611e-15	3.09464e-12	0.145596	0.525375	0.211494	0.139674	0.17249	0.170434	1.7217	1.38442	1.23404	2.84529
ENSG00000109265.14	KIAA1211	0.0501193	0.710904	0.704205	4.28649e-15	3.78443e-12	0.070429	0.079068	0.063044	0.010519	0.048503	0.029153	0.559494	0.539819	1.02233	0.721972
ENSG00000230341.8	PPP1R18	1.39022	0	-1.25715	4.2164e-15	3.78443e-12	7.39348	0	0	0	0.349719	0.598148	0	0	0	0
ENSG00000164074.15	ABHD18	5.08679	20.6075	1.82778	4.59678e-15	3.9354e-12	6.08521	6.20764	6.70796	5.6178	3.11871	2.78342	23.7702	10.6312	20.4765	27.5523
ENSG00000188229.5	TUBB4B	446.252	148.086	-1.58495	1.21867e-14	1.01264e-11	393.347	343.35	449.915	512.494	550.714	427.694	130.025	144.401	177.499	140.418
ENSG00000166033.11	HTRA1	25.0187	76.2445	1.56988	1.96757e-14	1.58822e-11	15.7953	29.8947	20.8189	25.4998	32.4265	25.6772	64.476	72.3684	71.1148	97.0187
ENSG00000216588.8	IGSF23	5.16847	0.163766	-2.40611	2.03569e-14	1.59757e-11	9.42424	0.801844	5.63818	3.69365	4.0373	7.4156	0.08376	0.030244	0.149573	0.391486
ENSG00000172508.10	CARNS1	2.31304	11.9024	1.96142	2.14125e-14	1.63499e-11	1.53247	4.08308	2.06648	1.23155	2.5808	2.38384	9.70729	10.3222	14.0107	13.5695
ENSG00000145247.11	OCIAD2	23.1849	6.81663	-1.62949	2.42099e-14	1.79994e-11	18.1642	17.2066	25.0081	30.8572	23.9807	23.8928	7.55696	6.97013	6.73053	6.00889
ENSG00000085063.15	CD59	695.061	352.104	-0.97912	3.77178e-14	2.66401e-11	742.161	561.913	801.44	699.208	746.047	619.599	334.71	344.267	363.333	366.107
ENSG00000159166.13	LAD1	52.422	3.91577	-3.44194	3.6995e-14	2.66401e-11	40.1131	22.0097	11.4516	78.6611	75.5267	86.7695	4.20175	2.19204	3.85021	5.41909
ENSG00000089157.15	RPLP0	846.187	318.683	-1.40604	6.23936e-14	4.19701e-11	831.274	584.561	968.132	897.937	911.627	883.593	334.986	280.992	291.48	367.272
ENSG00000147255.18	IGSF1	0.859566	3.77796	1.36143	6.0932e-14	4.19701e-11	0.779934	1.69761	0.454925	1.07478	0.578238	0.571911	2.49155	2.65555	5.88428	4.08047
ENSG00000284969.1	AL049629.2	13.1808	2.32258	-2.09356	7.33175e-14	4.81713e-11	19.0856	8.50636	14.0029	11.8653	12.3333	13.2911	3.57439	1.36802	2.28129	2.06662
ENSG00000166091.19	CMTM5	33.2884	2.58666	-3.25701	8.5632e-14	5.37617e-11	61.2534	6.3145	47.1838	32.9759	35.275	16.7276	1.63224	3.1654	2.17125	3.37775
ENSG00000285224.1	VARS2	0.605156	0	-0.682714	8.52512e-14	5.37617e-11	0	3.09348	0.537457	0	0	0	0	0	0	0
ENSG00000143740.14	SNAP47	14.5575	35.5409	1.2319	8.78525e-14	5.39567e-11	13.3392	19.5156	19.6527	12.9629	9.77113	12.1037	33.8492	25.4712	37.0317	45.8116
ENSG00000180304.14	OAZ2	47.559	81.6971	0.768098	9.6415e-14	5.79557e-11	50.4933	56.3594	55.5681	44.1833	36.5842	42.1656	75.2784	81.4857	88.3157	81.7085
ENSG00000054277.13	OPN3	6.48815	1.80864	-1.41474	9.95353e-14	5.85848e-11	5.05796	4.03186	6.94184	7.83073	6.6709	8.39562	1.79148	1.38903	1.88221	2.17183
ENSG00000254986.7	DPP3	14.1167	6.06638	-1.0971	1.0382e-13	5.98597e-11	13.7679	12.0337	14.4795	14.8711	14.9998	14.548	5.23916	6.51477	5.75144	6.76014
ENSG00000100292.16	HMOX1	6.10601	1.35142	-1.59551	1.11792e-13	6.21561e-11	5.24862	5.29824	5.47526	8.03457	5.78192	6.79743	0.767948	2.20518	1.03039	1.40215
ENSG00000143942.4	CHAC2	4.43952	1.08988	-1.38006	1.12203e-13	6.21561e-11	6.27768	2.90886	5.45176	5.19222	3.59072	3.2159	1.18012	0.804153	1.1766	1.19865
ENSG00000160746.12	ANO10	11.6076	7.04885	-0.647434	1.2465e-13	6.77235e-11	11.666	10.7326	14.7538	12.227	10.3474	9.91856	5.89455	6.91362	7.08515	8.3021
ENSG00000155659.14	VSIG4	23.5623	5.58226	-1.89979	1.99962e-13	1.06591e-10	22.3163	28.3325	14.3852	36.4602	20.3168	19.5627	4.2308	5.95508	4.04234	8.10082
ENSG00000090006.17	LTBP4	71.1554	187.394	1.38458	2.4242e-13	1.26831e-10	57.1854	104.283	62.3163	62.8821	71.2708	68.9947	158.61	169.552	168.958	252.457
ENSG00000205795.4	CYS1	0.719643	3.26134	1.3092	2.97903e-13	1.53024e-10	0.323409	0.858822	0.414966	1.46027	0.666243	0.594151	3.72954	3.50558	2.94799	2.86226
ENSG00000034971.16	MYOC	0.559402	10.7218	2.91013	3.17103e-13	1.59978e-10	0.776094	0.532418	0.945177	0.517068	0.316966	0.268687	12.6581	1.39798	23.3648	5.46639
ENSG00000101084.17	C20orf24	49.3347	31.2987	-0.640074	3.4708e-13	1.7203e-10	46.3588	52.7454	52.4689	53.1215	43.4062	47.9071	30.7315	31.5473	32.6677	30.2485
ENSG00000117395.12	EBNA1BP2	50.4016	24.7752	-0.995833	3.74465e-13	1.82403e-10	58.0437	40.5363	52.688	58.8369	42.6572	49.6476	25.3027	23.9318	27.5402	22.3259
ENSG00000100100.12	PIK3IP1	4.19601	19.7071	1.99465	4.39581e-13	2.08327e-10	2.89746	5.9694	2.83812	6.25587	4.14037	3.07485	11.2378	21.3022	19.5082	26.7803
ENSG00000184908.17	CLCNKB	0.475338	1.3662	0.681525	4.42433e-13	2.08327e-10	0.331071	0.626948	0.436049	0.74081	0.384566	0.332582	1.42405	1.41665	1.32139	1.3027
ENSG00000196136.17	SERPINA3	85.3204	5.05251	-3.8341	5.22077e-13	2.41798e-10	78.5125	49.6544	219.216	66.2053	41.4992	56.8348	1.75668	9.78942	1.54744	7.11648
ENSG00000105894.11	PTN	7.28462	49.9892	2.62168	5.37244e-13	2.43863e-10	5.08099	9.1641	3.75152	5.86993	13.2272	6.614	61.1074	28.9902	49.444	60.4152
ENSG00000145335.15	SNCA	2.37999	18.6793	2.54158	5.43797e-13	2.43863e-10	2.55905	5.47317	1.30463	1.62568	1.45949	1.85794	28.4968	9.3396	18.3026	18.5781
ENSG00000130176.7	CNN1	395.128	56.3372	-2.78842	5.81111e-13	2.56524e-10	553.055	111.436	301.783	613.008	358.467	433.017	51.473	37.7776	72.3137	63.7843
ENSG00000175206.10	NPPA	366.905	13059.1	5.14969	7.7613e-13	3.37342e-10	87.4773	414.187	644.426	139.759	180.446	735.133	7385.9	23517.9	894.682	20437.8
ENSG00000153446.15	C16orf89	1.0945	7.84875	2.07887	9.20247e-13	3.93922e-10	0.730131	2.05578	0.860413	0.206749	0.957495	1.75643	5.34845	4.56238	8.09965	13.3845
ENSG00000169385.2	RNASE2	3.11546	0.0975468	-1.90677	9.66402e-13	4.07504e-10	2.12056	4.15332	1.36037	6.39971	1.17754	3.48129	0.122087	0.130067	0	0.138033
ENSG00000075886.10	TUBA3D	83.5226	15.1904	-2.3842	9.88213e-13	4.10573e-10	82.9591	57.1651	78.9905	149.51	58.3245	74.1863	17.6851	9.3607	12.6894	21.0262
ENSG00000163931.15	TKT	36.6442	16.0252	-1.14475	1.19986e-12	4.91283e-10	29.6489	27.555	49.6834	47.7424	33.1892	32.046	15.8783	16.3878	15.8723	15.9626
ENSG00000184216.13	IRAK1	28.5938	12.2001	-1.16475	1.64941e-12	6.65702e-10	36.6157	21.7787	35.2743	25.9651	24.4134	27.5155	10.679	12.8667	12.6943	12.5604
ENSG00000121005.8	CRISPLD1	0.210993	2.30607	1.44893	2.32806e-12	9.26229e-10	0.2854	0.388032	0.217537	0.126407	0.170579	0.078001	0.664498	0.695177	3.35577	4.50882
ENSG00000198597.8	ZNF536	0.47404	2.20817	1.12198	2.36049e-12	9.26229e-10	0.611465	0.767601	0.275556	0.504435	0.360024	0.325161	1.59201	2.0842	3.01637	2.14011
ENSG00000100911.15	PSME2	49.3507	27.0502	-0.844	3.05002e-12	1.1804e-09	46.2682	51.7159	50.9993	54.9386	38.4072	53.7749	24.2251	23.7989	24.9318	35.245
ENSG00000115163.14	CENPA	0.707147	13.3953	3.07594	3.42001e-12	1.3057e-09	0.342488	0.992603	0.432949	0.952366	1.02532	0.497155	21.3408	3.8023	24.7501	3.68802
ENSG00000154767.14	XPC	6.20323	11.5186	0.797363	3.61344e-12	1.36116e-09	5.38846	7.33365	7.21948	5.67393	5.53373	6.07012	10.4574	10.5915	9.74957	15.2761
ENSG00000141750.6	STAC2	0.885707	0.140328	-0.725657	5.48856e-12	2.0403e-09	1.72769	0.472279	0.91931	0.719591	0.523254	0.952118	0.140088	0.106477	0.130998	0.183748
ENSG00000023572.9	GLRX2	58.24	19.5513	-1.52734	5.8495e-12	2.14624e-09	72.1733	43.8177	47.501	74.3369	65.0794	46.532	20.0184	19.5601	20.7675	17.8594
ENSG00000164070.11	HSPA4L	2.30713	4.12077	0.630782	7.00526e-12	2.53734e-09	2.26424	2.62703	2.44151	2.62863	1.82993	2.05142	4.29553	3.30303	4.33305	4.55147
ENSG00000180817.11	PPA1	91.1649	45.2126	-0.99593	9.03651e-12	3.23164e-09	88.5467	68.9576	108.34	109.72	82.455	88.9702	46.5134	45.2497	42.4621	46.6254
ENSG00000147485.12	PXDNL	13.7984	36.3464	1.33553	9.20333e-12	3.25015e-09	8.73749	18.1306	14.103	14.3617	13.4307	14.0267	41.2359	24.0669	39.6599	40.4228
ENSG00000084623.11	EIF3I	112.972	54.9739	-1.02585	9.33924e-12	3.25743e-09	137.512	92.3374	113.655	117.055	102.072	115.198	55.0328	53.9704	56.0818	54.8106
ENSG00000240849.10	TMEM189	12.6112	6.25483	-0.907778	9.4827e-12	3.26714e-09	13.4196	11.8332	14.5512	11.0506	10.2843	14.5282	5.93271	5.89402	5.55783	7.63477
ENSG00000110492.15	MDK	2.24991	10.2058	1.78577	1.03002e-11	3.38373e-09	1.14085	3.90775	2.33886	2.57545	2.40277	1.13379	8.73276	6.99832	11.3877	13.7043
ENSG00000129255.15	MPDU1	30.9242	14.1794	-1.07253	1.02722e-11	3.38373e-09	34.6497	24.4045	34.7428	35.5613	28.063	28.1239	11.9942	13.9507	16.6552	14.1177
ENSG00000140564.11	FURIN	45.4931	18.7616	-1.23432	1.00137e-11	3.38373e-09	56.1375	32.4895	51.5321	53.1707	44.5284	35.1004	16.2968	20.2191	18.2076	20.3228
ENSG00000197785.13	ATAD3A	18.3799	11.0212	-0.688983	1.02766e-11	3.38373e-09	18.7035	20.3151	20.974	18.7849	14.3726	17.1291	8.96613	10.7787	12.5335	11.8063
ENSG00000158301.18	GPRASP2	7.76741	13.436	0.719447	1.25743e-11	4.08331e-09	7.56324	10.1303	8.97788	7.96596	6.67089	5.29616	11.7465	13.0254	14.553	14.419
ENSG00000000005.5	TNMD	0.136715	5.21045	2.44983	1.31153e-11	4.21062e-09	0.061972	0.036697	0.278004	0.147002	0.093793	0.202824	9.17257	0.187406	9.62121	1.8606
ENSG00000169857.7	AVEN	27.692	14.3911	-0.898555	1.66555e-11	5.17088e-09	26.4924	31.3231	28.4558	29.2567	24.4817	26.1424	13.8629	17.0049	14.7906	11.9059
ENSG00000172037.13	LAMB2	209.853	398.69	0.922642	1.66476e-11	5.17088e-09	172.329	334.11	175.844	184.371	181.581	210.886	356.068	418.973	424.981	394.74
ENSG00000242114.5	MTFP1	20.6581	7.89173	-1.28437	1.64437e-11	5.17088e-09	19.3376	21.6441	19.6076	26.4164	23.7822	13.1607	7.33589	8.21889	7.05891	8.95321
ENSG00000106624.10	AEBP1	18.5646	74.1351	1.94124	2.05804e-11	6.28723e-09	22.6149	15.2242	19.4953	14.2734	21.3996	18.3802	47.1016	44.2943	78.4436	126.701
ENSG00000152749.7	GPR180	1.39973	0.738778	-0.464797	2.06963e-11	6.28723e-09	1.31728	1.49664	1.68914	1.53809	1.12482	1.23239	0.803649	0.679524	0.578987	0.892951
ENSG00000113645.14	WWC1	1.811	0.136661	-1.30628	3.3493e-11	1.00664e-08	1.28923	1.27398	4.82745	2.22399	0.357781	0.893543	0.223644	0.123683	0.099022	0.100297
ENSG00000175356.12	SCUBE2	1.02127	5.86444	1.76388	3.70704e-11	1.10244e-08	0.465521	1.50225	0.563114	1.89042	1.27881	0.42749	6.44466	2.76908	10.492	3.752
ENSG00000188859.6	FAM78B	3.60623	1.00304	-1.20139	3.88022e-11	1.14192e-08	2.59602	4.10311	2.96259	6.32001	2.81501	2.84063	1.06224	0.805401	0.894795	1.24974
ENSG00000216490.3	IFI30	18.7185	6.62575	-1.3706	4.06059e-11	1.18268e-08	20.327	21.2788	15.0351	20.6577	15.314	19.6986	4.99664	9.10689	6.44526	5.95421
ENSG00000197044.10	ZNF441	1.97573	5.03932	1.02114	4.47862e-11	1.29112e-08	1.96522	1.69323	3.0677	2.01346	2.02304	1.09175	5.23172	4.96391	5.08882	4.87281
ENSG00000163823.3	CCR1	1.78573	0.503634	-0.889602	4.83498e-11	1.37978e-08	2.25306	1.50097	2.64148	1.846	0.974315	1.49855	0.458794	0.56729	0.587318	0.401134
ENSG00000171307.18	ZDHHC16	21.5201	11.9213	-0.80146	5.09441e-11	1.43927e-08	23.2729	18.1838	24.3278	22.0919	19.6785	21.5658	12.4308	11.6749	11.3166	12.263
ENSG00000173706.12	HEG1	23.4462	49.5812	1.04899	5.54784e-11	1.55186e-08	30.659	26.631	23.7746	22.9186	21.5856	15.1087	53.6533	41.9938	43.3231	59.3546
ENSG00000135404.11	CD63	912.322	433.669	-1.07121	5.94156e-11	1.6457e-08	821.566	747.501	1033.93	966.729	897.515	1006.69	362.222	479.63	435.802	457.023
ENSG00000177575.12	CD163	49.9609	15.7331	-1.60669	6.31665e-11	1.7326e-08	42.0623	40.1693	53.6421	65.3017	41.8912	56.6991	9.28395	12.5921	14.2383	26.818
ENSG00000119147.9	C2orf40	0.639266	5.02081	1.87691	7.64636e-11	2.04241e-08	0.976434	0.700473	0.479791	0.652534	0.30764	0.718726	2.43335	3.05859	4.83538	9.7559
ENSG00000164182.10	NDUFAF2	56.3216	25.964	-1.08804	7.663e-11	2.04241e-08	51.2728	42.6085	68.0733	65.5794	50.4189	59.9764	27.3382	26.3545	25.2292	24.934
ENSG00000173457.10	PPP1R14B	103.126	35.078	-1.52914	7.56624e-11	2.04241e-08	86.6209	74.9019	89.2068	125.415	116.857	125.754	27.8946	38.6726	39.0068	34.738
ENSG00000118705.16	RPN2	82.5266	43.6936	-0.902166	7.98336e-11	2.10791e-08	79.8585	70.1787	112.597	86.9358	69.4208	76.169	41.5762	46.7995	41.6329	44.766
ENSG00000070718.11	AP3M2	6.50736	10.5191	0.617653	1.09624e-10	2.86769e-08	5.86833	7.40367	6.98739	5.76357	6.72093	6.30026	10.2879	7.75618	11.1879	12.8445
ENSG00000214160.9	ALG3	16.8335	7.66908	-1.04064	1.10966e-10	2.87615e-08	20.0954	14.2707	21.1056	15.1923	12.8771	17.4599	6.38821	8.08137	8.57778	7.62896
ENSG00000167114.12	SLC27A4	11.951	7.0519	-0.68566	1.13993e-10	2.92775e-08	10.6242	11.6399	15.1196	13.0912	11.0761	10.1549	6.65191	6.26073	8.05837	7.23661
ENSG00000156535.13	CD109	4.45783	1.07016	-1.39859	1.2104e-10	3.08075e-08	6.09721	3.47621	2.60704	5.37558	5.14841	4.04253	0.685852	1.3078	0.796205	1.49078
ENSG00000143850.14	PLEKHA6	7.32369	21.6548	1.44452	1.28852e-10	3.2503e-08	9.62397	11.1934	4.8678	7.06001	5.39703	5.79994	17.7	22.3949	25.2095	21.315
ENSG00000128294.15	TPST2	22.9327	10.4588	-1.06254	1.36319e-10	3.40822e-08	29.968	19.0506	24.6205	24.7514	19.8467	19.3592	9.95265	11.255	8.25125	12.3761
ENSG00000243406.6	MRPS31P5	2.60126	5.16758	0.776203	1.40339e-10	3.47796e-08	2.53022	3.69914	2.19509	2.67895	2.7474	1.75674	5.15399	5.26671	4.34394	5.90566
ENSG00000011105.12	TSPAN9	59.6367	151.975	1.33503	1.52282e-10	3.7411e-08	60.8616	87.9332	47.5629	43.2853	60.8036	57.3738	153.581	136.535	181.141	136.642
ENSG00000197321.14	SVIL	121.488	235.014	0.946233	1.84258e-10	4.48763e-08	139.37	144.855	111.039	102.946	100.976	129.743	235.432	218.87	236.063	249.693
ENSG00000180354.15	MTURN	8.91355	17.0222	0.862304	1.87412e-10	4.52545e-08	6.27174	9.51497	9.92816	10.3394	9.3675	8.05951	18.2267	13.7728	16.651	19.4384
ENSG00000171051.8	FPR1	3.66158	0.885688	-1.30573	2.01685e-10	4.82881e-08	3.44751	2.479	4.54156	6.88584	2.26153	2.35404	0.642412	1.18731	1.07764	0.635391
ENSG00000132522.15	GPS2	50.3509	35.3589	-0.498082	2.13511e-10	5.03862e-08	48.4595	57.9765	50.9515	55.1101	42.8069	46.8009	35.7581	27.416	39.3627	38.8987
ENSG00000133874.1	RNF122	12.5318	3.202	-1.68721	2.14015e-10	5.03862e-08	15.5177	7.26386	21.1518	12.359	7.25601	11.6426	3.31235	3.53919	3.55644	2.40003
ENSG00000103005.11	USB1	25.8721	19.2129	-0.410831	2.22621e-10	5.19792e-08	28.9046	30.4365	26.4738	25.993	22.3241	21.1008	18.7458	16.1338	21.7609	20.2113
ENSG00000139410.14	SDSL	3.5975	11.7575	1.47242	2.30051e-10	5.32737e-08	2.95485	7.12867	3.59027	3.49672	1.94043	2.47409	11.9192	10.1375	11.8548	13.1183
ENSG00000184557.4	SOCS3	13.0763	1.05852	-2.77359	2.4343e-10	5.59137e-08	22.9997	4.51392	32.2436	9.18635	4.21236	5.30178	0.784311	1.48011	0.567066	1.4026
ENSG00000187051.8	RPS19BP1	54.9909	31.0954	-0.802826	2.84338e-10	6.47832e-08	50.8426	48.7713	67.8063	61.5105	47.0387	53.9762	32.704	31.5315	29.4725	30.6737
ENSG00000107736.20	CDH23	1.14545	3.13652	0.947133	2.99355e-10	6.76591e-08	1.05883	1.40466	0.95235	1.20435	1.4059	0.846631	1.69144	2.81419	4.34005	3.70038
ENSG00000168509.19	HFE2	12.1432	57.0151	2.14211	3.06827e-10	6.87975e-08	5.20156	16.1899	12.6545	7.73984	16.1371	14.9365	69.342	37.0735	68.7078	52.9369
ENSG00000137558.7	PI15	0.386851	0.025877	-0.434955	3.32167e-10	7.38928e-08	0.365051	0.133035	0.89954	0.434107	0.08583	0.403541	0.003412	0.021539	0.046996	0.031561
ENSG00000187479.6	C11orf96	31.2181	9.29001	-1.64663	3.71273e-10	8.19469e-08	29.101	17.5836	55.1708	30.7913	23.1294	31.5323	8.9582	7.70055	10.9667	9.53458
ENSG00000125037.12	EMC3	71.5943	45.9353	-0.629181	4.27383e-10	9.36002e-08	69.8431	87.041	79.7754	72.5311	64.8526	55.5224	43.6553	53.767	41.9836	44.3355
ENSG00000103569.9	AQP9	0.924173	0.0790305	-0.834503	4.73478e-10	1.02898e-07	0.749707	0.331743	0.937013	2.34833	0.533882	0.644361	0.079084	0.096502	0.057102	0.083434
ENSG00000123353.9	ORMDL2	23.4423	9.91288	-1.16334	6.49178e-10	1.40004e-07	26.4257	14.1427	29.656	27.1663	19.6848	23.578	10.522	10.0431	9.01964	10.0668
ENSG00000158869.10	FCER1G	19.9868	6.83354	-1.42175	7.14531e-10	1.52931e-07	23.8936	24.8142	21.1588	21.6136	11.3036	17.1371	8.16316	7.76334	4.19018	7.21748
ENSG00000140941.12	MAP1LC3B	100.752	48.8403	-1.02968	8.90354e-10	1.8913e-07	103.571	78.8295	139.783	109.382	97.7777	75.1702	46.9499	49.3442	47.6231	51.444
ENSG00000163584.17	RPL22L1	38.8382	9.71719	-1.89423	9.28823e-10	1.95829e-07	48.7441	14.0764	43.7066	40.8115	33.6241	52.0667	9.14061	8.95777	8.81479	11.9556
ENSG00000108691.9	CCL2	94.987	7.63993	-3.47375	1.02911e-09	2.15366e-07	258.188	24.8884	91.4638	45.8704	53.1612	96.3505	3.45203	13.1757	9.32605	4.60595
ENSG00000109846.7	CRYAB	14307.7	4521.84	-1.66159	1.06786e-09	2.21831e-07	26429.3	8270.56	9770.16	15718.6	11893.2	13764.2	4498.65	4388.45	5195.19	4005.08
ENSG00000238227.7	TMEM250	13.3481	7.36146	-0.779033	1.22027e-09	2.51642e-07	10.9235	16.1287	15.4209	11.8887	13.1193	12.6075	6.07746	6.92113	8.3521	8.09515
ENSG00000108010.11	GLRX3	81.4654	36.5778	-1.13391	1.33317e-09	2.7097e-07	93.7003	56.4959	76.4239	107.381	82.1752	72.6159	40.265	35.1654	35.7492	35.1316
ENSG00000137573.13	SULF1	2.75203	12.4023	1.83673	1.3292e-09	2.7097e-07	2.03623	3.98119	2.89103	2.20312	2.07555	3.32509	6.24664	9.94819	10.4991	22.9151
ENSG00000081853.14	PCDHGA2	2.31405	4.84067	0.817538	1.34925e-09	2.72278e-07	1.76553	2.21204	3.14687	2.08068	2.40961	2.26956	4.53744	3.88524	5.30935	5.63063
ENSG00000180398.11	MCFD2	42.3667	24.7125	-0.754119	1.49356e-09	2.99264e-07	43.4887	41.0524	56.5548	46.0277	34.6909	32.3856	25.6182	22.6887	24.3349	26.2081
ENSG00000196358.10	NTNG2	0.802135	3.39509	1.28619	1.5417e-09	3.06734e-07	0.554352	1.51595	0.434258	0.797704	0.333547	1.177	3.36023	2.75697	4.52361	2.93956
ENSG00000123416.15	TUBA1B	429.872	148.862	-1.52363	1.58425e-09	3.12995e-07	325.424	309.637	557.635	364.54	606.955	415.04	128.139	151.347	151.741	164.219
ENSG00000036448.9	MYOM2	116.059	406.127	1.79825	1.71585e-09	3.34014e-07	117.706	279.445	75.105	59.6672	98.2899	66.1395	360.275	546.471	419.095	298.668
ENSG00000100219.16	XBP1	67.4847	41.2712	-0.696107	1.73592e-09	3.34014e-07	71.6981	66.1785	84.5538	70.7514	52.6245	59.1021	45.4032	36.4401	44.368	38.8735
ENSG00000129226.13	CD68	19.1466	8.9764	-1.01394	1.76158e-09	3.34014e-07	19.3142	24.8362	14.7128	24.8572	15.9954	15.1637	6.06884	11.9659	6.83617	11.0347
ENSG00000183019.7	MCEMP1	0.695361	0.0185303	-0.735104	1.74999e-09	3.34014e-07	0.994791	1.10238	0.586753	0.684654	0.21729	0.586301	0.040109	0	0	0.034012
ENSG00000197747.8	S100A10	237.73	68.0411	-1.78985	1.74267e-09	3.34014e-07	352.72	161.038	227.083	228.166	180.134	277.237	53.5815	102.997	47.4449	68.141
ENSG00000228300.13	C19orf24	17.2432	7.61802	-1.08193	1.71133e-09	3.34014e-07	18.3131	16.5797	15.3233	16.4852	17.358	19.4002	5.84293	8.69735	7.14591	8.78589
ENSG00000069399.14	BCL3	21.0176	6.0263	-1.64782	1.8568e-09	3.47407e-07	27.9742	14.1256	33.6856	15.0377	12.4714	22.8109	5.39327	5.88327	5.0835	7.74515
ENSG00000260075.1	NSFP1	1.1068	0	-1.07505	1.85538e-09	3.47407e-07	0.541789	2.18446	1.92383	1.20939	0	0.781326	0	0	0	0
ENSG00000132424.14	PNISR	37.5492	57.3215	0.597327	1.88067e-09	3.49557e-07	34.6331	47.3565	41.4953	40.4986	28.8045	32.5072	60.1127	50.2394	55.0848	63.8491
ENSG00000101938.14	CHRDL1	0.279824	2.55355	1.47332	2.05206e-09	3.7892e-07	0.463129	0.268465	0.562425	0.171621	0.163486	0.049816	0.995345	1.46436	2.61236	5.14213
ENSG00000117308.14	GALE	7.48488	4.22508	-0.699441	2.09388e-09	3.84132e-07	7.36318	8.52943	8.03042	6.999	5.59637	8.39086	3.57809	4.44114	4.79069	4.09039
ENSG00000152422.15	XRCC4	47.5932	4.98554	-3.0212	2.17837e-09	3.97054e-07	117.581	10.8652	14.4806	50.8086	40.4384	51.3855	4.52396	5.09626	5.41413	4.90782
ENSG00000069482.6	GAL	1.55541	0.0291182	-1.31214	2.28504e-09	4.13826e-07	1.35472	1.19569	1.59804	1.51758	0.702642	2.96376	0	0.116473	0	0
ENSG00000197444.9	OGDHL	0.757484	6.73259	2.13744	2.42021e-09	4.35514e-07	0.246785	1.23845	0.373281	1.33415	0.850679	0.501557	4.25704	4.43029	14.6788	3.56422
ENSG00000111602.11	TIMELESS	2.45016	1.05517	-0.747407	2.57501e-09	4.60437e-07	2.41475	2.30824	2.68906	3.41316	1.50955	2.36622	0.882442	0.977667	1.02909	1.33148
ENSG00000105355.8	PLIN3	29.7019	9.93268	-1.48968	2.59967e-09	4.61924e-07	46.803	20.7693	26.7496	31.5607	22.1219	30.2067	7.27633	11.85	10.3196	10.2848
ENSG00000284753.1	EEF1AKMT4	2.33972	0.563537	-1.09491	2.91917e-09	5.15453e-07	3.4153	1.53958	3.74251	2.4587	1.15608	1.72616	0.531982	0.667669	0.480286	0.574212
ENSG00000132507.17	EIF5A	262.606	154.774	-0.758933	3.24928e-09	5.66659e-07	302.632	255.541	290.773	229.733	220.025	276.934	152.658	151.559	171.29	143.588
ENSG00000140988.15	RPS2	733.998	301.152	-1.28247	3.24649e-09	5.66659e-07	568.605	504.017	862.161	891.705	746.221	831.281	357.434	247.518	297.071	302.585
ENSG00000118004.17	COLEC11	2.75226	10.9593	1.6723	3.33453e-09	5.77958e-07	1.98003	3.37771	2.50556	4.0355	1.56028	3.05449	6.12277	6.91139	12.6118	18.1912
ENSG00000185803.9	SLC52A2	12.0395	7.34697	-0.643559	3.42408e-09	5.86285e-07	13.3414	11.3043	14.1918	11.4558	9.3738	12.5696	6.8917	7.83424	6.91294	7.74899
ENSG00000225526.4	MKRN2OS	0.953963	5.04259	1.62876	3.42055e-09	5.86285e-07	1.33067	1.3863	0.709482	0.427275	0.901379	0.968669	4.5352	2.4695	5.09945	8.0662
ENSG00000103316.10	CRYM	34.133	157.945	2.17763	3.44532e-09	5.86368e-07	37.7517	77.2352	18.4995	18.8486	18.3425	34.1207	138.3	175.006	167.824	150.651
ENSG00000156414.18	TDRD9	6.2946	1.74154	-1.41184	3.5526e-09	6.01006e-07	4.02267	6.38235	6.47957	7.62471	4.59338	8.66491	2.14748	2.19728	1.14002	1.48137
ENSG00000223639.6	CLIC1	137.393	47.8121	-1.50346	3.67583e-09	6.18151e-07	195.613	80.3795	178.519	156.773	97.7023	115.372	39.9909	52.276	49.2515	49.73
ENSG00000188486.3	H2AFX	7.81648	3.69345	-0.909555	3.96027e-09	6.62045e-07	8.04644	5.8954	10.5587	9.33074	6.77804	6.28954	3.50334	3.50746	3.51051	4.25247
ENSG00000100650.15	SRSF5	149.228	265.429	0.826596	4.2037e-09	6.98606e-07	141.127	136.683	163.259	168.686	131.636	153.978	257.086	239.135	267.778	297.717
ENSG00000156427.7	FGF18	3.92026	10.9062	1.27491	4.30896e-09	7.11911e-07	4.36614	3.42511	4.14297	5.22152	3.52822	2.83757	14.4086	6.27146	13.5988	9.34604
ENSG00000243678.11	NME2	294.096	156.067	-0.9098	4.37389e-09	7.18436e-07	281.17	252.862	393.725	271.289	265.565	299.962	144.175	170.373	155.009	154.712
ENSG00000007402.11	CACNA2D2	0.585187	2.47659	1.13302	4.45699e-09	7.27856e-07	0.25784	1.0905	0.783924	0.54384	0.486297	0.348724	2.17418	1.76039	2.28482	3.68697
ENSG00000227761.10	BAG6	0.140087	1.68117	1.23372	5.30373e-09	8.61155e-07	0.24075	0.109236	0.112478	0.107451	0.270608	0	2.43609	0.514836	0.606207	3.16754
ENSG00000100401.19	RANGAP1	36.8357	16.8668	-1.08246	5.39862e-09	8.71552e-07	45.7412	27.4538	50.0397	42.2585	26.3278	29.1932	16.4584	16.3142	17.062	17.6328
ENSG00000278615.4	C11orf98	56.0222	28.7279	-0.939705	5.58189e-09	8.9602e-07	61.4264	50.0136	79.0567	57.5536	39.7326	48.3506	28.5831	29.5279	27.8845	28.9163
ENSG00000068784.12	SRBD1	2.39387	3.78625	0.495964	5.64065e-09	9.00337e-07	2.06963	2.63529	2.5066	2.58584	2.27322	2.29264	3.71996	3.88349	3.64311	3.89843
ENSG00000112182.14	BACH2	0.528962	1.27453	0.573016	6.19845e-09	9.78317e-07	0.613312	0.490669	0.569062	0.699003	0.491595	0.310129	1.23802	1.22117	1.17259	1.46634
ENSG00000164220.6	F2RL2	0.36034	1.40557	0.822411	6.16525e-09	9.78317e-07	0.342299	0.348103	0.311694	0.399337	0.338333	0.422272	1.06812	0.845501	2.51951	1.18914
ENSG00000138101.18	DTNB	2.2365	4.81618	0.845639	6.54908e-09	1.02645e-06	2.06333	3.20664	2.41559	2.06092	1.92146	1.75103	5.02047	4.18303	5.90887	4.15234
ENSG00000243056.1	EIF4EBP3	6.63423	19.0755	1.39489	6.57609e-09	1.02645e-06	5.87816	6.10411	8.99795	4.24923	7.04528	7.53064	25.6135	12.0595	19.7208	18.9084
ENSG00000131095.12	GFAP	3.26204	11.1586	1.51236	7.09225e-09	1.10093e-06	3.15423	6.14687	3.34413	2.52556	1.32761	3.07382	9.75324	11.8005	12.3434	10.7371
ENSG00000072840.12	EVC	1.3626	2.91519	0.728707	7.14313e-09	1.10277e-06	1.30086	1.93101	1.2185	1.16759	1.56662	0.99101	2.83366	2.37264	2.41398	4.04047
ENSG00000137563.11	GGH	4.06108	1.18308	-1.21308	7.73577e-09	1.18778e-06	6.32034	4.30664	4.1257	2.89232	3.16354	3.55793	0.622757	1.54757	1.19553	1.36647
ENSG00000138193.15	PLCE1	5.62117	18.0163	1.52208	7.79752e-09	1.19079e-06	6.4403	3.79715	8.36723	6.74893	4.36105	4.01236	19.9223	7.20318	17.826	27.1138
ENSG00000129116.17	PALLD	399.308	212.929	-0.903983	7.96703e-09	1.20366e-06	466.305	518.246	353.445	461.819	275.306	320.729	220.824	162.89	233.555	234.445
ENSG00000158006.13	PAFAH2	4.45362	11.6662	1.2157	7.94552e-09	1.20366e-06	3.86162	7.35796	4.7172	3.18414	3.72585	3.87498	13.048	11.092	11.3195	11.2053
ENSG00000142409.5	ZNF787	19.7745	10.0991	-0.904376	8.09518e-09	1.21652e-06	20.4495	17.5573	18.3318	21.0239	18.3059	22.9787	10.9896	9.00367	11.49	8.91301
ENSG00000140459.17	CYP11A1	0.281616	1.39598	0.902654	8.20546e-09	1.22656e-06	0.413329	0.275378	0.24985	0.232245	0.37705	0.141842	1.64086	0.829864	1.67956	1.43365
ENSG00000204287.13	HLA-DRA	11.3633	0.00656825	-3.61855	8.59005e-09	1.27729e-06	6.81314	0.038058	0.123372	31.7999	16.649	12.7564	0.004184	0.012872	0	0.009217
ENSG00000087076.8	HSD17B14	1.10732	2.75711	0.834211	8.87301e-09	1.31246e-06	1.15489	1.35506	0.714796	1.07257	0.98055	1.36607	2.85172	2.53159	2.66718	2.97794
ENSG00000128228.4	SDF2L1	36.441	15.7481	-1.16062	9.45303e-09	1.39097e-06	38.6413	28.2832	58.6612	29.8044	31.4698	31.7858	16.0685	14.5599	15.5399	16.8241
ENSG00000137337.14	MDC1	0.102672	0.00013225	-0.140813	9.75628e-09	1.42816e-06	0.045875	0.010284	0.25429	0.049428	0.160564	0.095591	2.1e-05	0.000125	9e-06	0.000374
ENSG00000150401.14	DCUN1D2	52.8391	114.559	1.10191	1.01906e-08	1.48404e-06	46.8388	69.8881	51.104	57.1244	51.1994	40.8797	138.179	82.6026	136.393	101.063
ENSG00000101187.15	SLCO4A1	27.6015	4.75718	-2.31266	1.04329e-08	1.51154e-06	16.7844	11.1533	70.0617	28.4815	16.1197	23.0085	3.46007	4.29423	2.96484	8.30956
ENSG00000189159.15	JPT1	28.9955	11.3937	-1.27514	1.08777e-08	1.56794e-06	47.7015	21.634	31.2508	29.1069	22.513	21.7666	8.83163	12.1782	11.0567	13.5082
ENSG00000115307.16	AUP1	48.3381	31.6165	-0.597103	1.16883e-08	1.67623e-06	50.716	44.5652	59.5061	51.193	39.222	44.8265	28.8675	31.0307	31.4166	35.151
ENSG00000183010.16	PYCR1	7.03182	3.54728	-0.820723	1.1958e-08	1.70626e-06	7.81364	6.21835	9.184	3.64538	6.52051	8.80906	3.65413	3.40513	4.38814	2.74173
ENSG00000105640.12	RPL18A	766.377	367.55	-1.05807	1.25786e-08	1.78579e-06	691.624	560.824	822.175	821.236	805.546	896.858	368.197	340.827	350.367	410.811
ENSG00000175592.8	FOSL1	11.1903	0.340573	-3.18481	1.42582e-08	2.01411e-06	42.4887	1.91022	6.09076	6.7096	2.00091	7.9414	0.144564	0.659906	0.348964	0.208859
ENSG00000160075.11	SSU72	91.9925	57.6423	-0.665172	1.47254e-08	2.06976e-06	88.8129	86.7399	96.0995	101.098	85.3888	93.816	54.889	58.5213	59.4401	57.7189
ENSG00000003137.8	CYP26B1	0.764775	3.16371	1.23839	1.50089e-08	2.09916e-06	0.382992	1.45367	0.884507	0.515549	0.740388	0.611544	2.13412	3.49777	4.05755	2.9654
ENSG00000227993.9	HLA-DRA	12.3143	0.0119513	-3.71776	1.55974e-08	2.17072e-06	5.67016	26.5972	13.9729	15.0735	12.5718	0	0	0	0	0.047805
ENSG00000110693.17	SOX6	2.18481	4.98093	0.909163	1.56869e-08	2.17248e-06	2.17724	3.27974	2.02336	2.36729	1.72938	1.53183	6.09536	4.63103	3.76934	5.42798
ENSG00000174996.11	KLC2	31.8698	17.3049	-0.844534	1.58248e-08	2.18089e-06	26.9706	35.426	25.3994	38.7192	31.9153	32.7884	15.7577	15.6857	19.1354	18.6408
ENSG00000106336.12	FBXO24	0.755978	1.60544	0.569254	1.59372e-08	2.18572e-06	0.66542	0.990832	0.621711	0.839973	0.689165	0.728768	1.49622	1.19914	2.01191	1.7145
ENSG00000163145.12	C1QTNF7	0.531171	3.23982	1.46937	1.64005e-08	2.23839e-06	0.119661	0.756692	0.260972	0.495767	1.02301	0.530924	2.56839	2.46728	3.46304	4.46058
ENSG00000143543.14	JTB	66.1457	35.679	-0.87234	1.66792e-08	2.26549e-06	52.3958	55.4525	77.4768	72.8491	65.8066	72.8932	34.1321	34.9952	34.8112	38.7775
ENSG00000130037.4	KCNA5	0.764182	3.48502	1.34611	1.69387e-08	2.28972e-06	0.812376	1.00471	1.46027	0.600918	0.566244	0.140572	2.95557	3.88542	3.10604	3.99304
ENSG00000079393.20	DUSP13	27.8601	8.60575	-1.5871	1.7459e-08	2.34882e-06	42.9124	18.1284	23.996	23.658	28.1479	30.3178	7.80612	10.2216	10.7197	5.67559
ENSG00000128918.14	ALDH1A2	4.88671	12.1335	1.15772	1.87646e-08	2.5125e-06	5.99485	6.21346	4.01048	5.64252	4.35942	3.09954	8.15133	9.44715	11.6599	19.2757
ENSG00000150093.18	ITGB1	671.385	315.686	-1.08623	1.95248e-08	2.60196e-06	659.713	497.049	673.748	877.731	751.297	568.77	333.445	280.093	316.682	332.524
ENSG00000105372.7	RPS19	660.967	304.368	-1.11621	2.01667e-08	2.67488e-06	563.358	463.69	756.514	708.417	659.886	813.938	295.226	306.623	263.326	352.298
ENSG00000100241.20	SBF1	26.9722	19.0637	-0.479408	2.10851e-08	2.77068e-06	26.5475	32.5597	23.0687	28.2683	26.1231	25.2661	20.7655	17.647	17.8219	20.0204
ENSG00000272573.5	MUSTN1	249.146	34.2054	-2.8289	2.10692e-08	2.77068e-06	534.816	215.946	35.7304	223.909	163.766	320.711	32.2441	30.4049	38.3721	35.8006
ENSG00000084234.16	APLP2	150.375	228.905	0.602911	2.12352e-08	2.77748e-06	128.269	196.05	159.493	146.439	147.655	124.343	227.591	203.6	239.787	244.641
ENSG00000137177.19	KIF13A	28.0901	54.0979	0.921467	2.26263e-08	2.9458e-06	25.5536	31.3456	32.7605	34.7276	22.581	21.5725	58.8186	40.9374	62.5156	54.1199
ENSG00000235692.8	PFDN6	71.0498	43.37	-0.699408	2.29405e-08	2.973e-06	68.1457	65.0298	77.4923	83.6573	63.5264	68.4472	46.1002	43.6787	45.9543	37.747
ENSG00000162241.12	SLC25A45	3.36042	7.23895	0.917992	2.36047e-08	3.04511e-06	3.09696	4.90916	1.83337	3.36175	2.54342	4.41788	5.53053	6.57842	8.30774	8.53911
ENSG00000197565.15	COL4A6	1.91998	4.37235	0.879592	2.43242e-08	3.12367e-06	1.2517	3.33587	2.46074	1.69624	1.26133	1.51402	4.74783	3.3224	5.16019	4.25897
ENSG00000139767.9	SRRM4	0.147101	0.515426	0.401731	2.50548e-08	3.18851e-06	0.192678	0.065673	0.259452	0.11923	0.129376	0.116199	0.460022	0.509181	0.525285	0.567217
ENSG00000171819.4	ANGPTL7	0.1662	0.82932	0.649493	2.49862e-08	3.18851e-06	0.137341	0.266259	0.090065	0.213642	0.173225	0.116666	0.866303	0.266037	1.17811	1.00683
ENSG00000163618.17	CADPS	4.9996	16.6145	1.55382	2.682e-08	3.39784e-06	3.6138	8.82375	3.39918	4.71671	5.30239	4.14174	14.569	17.4473	12.7686	21.6729
ENSG00000108848.15	LUC7L3	62.5446	91.4531	0.540951	2.85674e-08	3.60307e-06	63.3378	81.4129	69.2724	56.7984	48.4484	55.9978	96.1481	89.42	90.0947	90.1494
ENSG00000116254.17	CHD5	0.0666965	0.535876	0.525912	2.99108e-08	3.75574e-06	0.109748	0.017403	0	0.133555	0.052658	0.086815	0.701359	0.317184	0.431364	0.693596
ENSG00000107518.16	ATRNL1	0.343028	2.12249	1.21721	3.05178e-08	3.815e-06	0.479985	0.135779	0.635271	0.572778	0.049648	0.184708	1.8471	0.93988	2.76468	2.93828
ENSG00000183023.18	SLC8A1	65.331	151.02	1.19651	3.0774e-08	3.83007e-06	59.1775	104.395	56.1655	63.4779	56.4339	52.336	181.658	135.532	134.868	152.023
ENSG00000169764.15	UGP2	556.039	225.755	-1.29665	3.16416e-08	3.90995e-06	709.829	390.525	682.788	784.655	409.121	359.318	215.207	199.939	225.903	261.969
ENSG00000183578.6	TNFAIP8L3	13.0979	1.75259	-2.35662	3.16925e-08	3.90995e-06	22.0695	3.32694	23.5494	13.863	3.65122	12.1273	1.00357	2.31168	1.45581	2.2393
ENSG00000083845.8	RPS5	434.833	231.442	-0.906906	3.18313e-08	3.91e-06	425.105	318.341	492.589	489.762	437.777	445.423	230.381	208.706	229.552	257.128
ENSG00000048140.17	TSPAN17	26.7323	13.9055	-0.895725	3.24946e-08	3.97418e-06	21.3517	24.0291	30.5983	29.389	29.9313	25.0941	14.0897	13.2444	15.4116	12.8761
ENSG00000204172.12	AGAP9	4.44348	9.05654	0.885532	3.29043e-08	4.00695e-06	5.56719	4.64816	6.05295	4.64538	2.82016	2.92705	9.75737	8.36614	9.42675	8.6759
ENSG00000143869.6	GDF7	0.331067	1.39806	0.849285	3.4238e-08	4.15147e-06	0.426238	0.320462	0.395491	0.287994	0.304246	0.25197	0.639244	0.795031	1.25506	2.90291
ENSG00000235217.6	TSPY26P	0.695386	1.51991	0.57176	3.46411e-08	4.18239e-06	0.726115	0.824573	0.926965	0.892426	0.41494	0.387298	1.64021	1.42427	1.61217	1.403
ENSG00000196262.13	PPIA	746.07	322.883	-1.20577	3.56311e-08	4.28362e-06	662.274	488.404	1120.95	714.084	768.575	722.131	310.45	326.379	308.107	346.597
ENSG00000144406.18	UNC80	0.994121	1.59723	0.38122	3.63409e-08	4.35043e-06	0.899596	1.35532	1.08725	0.76588	0.866718	0.989961	1.76431	1.40679	1.5049	1.71291
ENSG00000140280.13	LYSMD2	4.21524	1.98144	-0.806724	3.74276e-08	4.44288e-06	5.21575	3.05327	5.41335	4.091	3.72465	3.79344	2.09163	2.17431	1.45096	2.20887
ENSG00000170190.15	SLC16A5	7.33651	15.2882	0.966317	3.73848e-08	4.44288e-06	5.78467	8.09856	8.00372	6.73871	6.89159	8.50179	12.9897	14.5398	17.1617	16.4618
ENSG00000188706.12	ZDHHC9	15.2852	5.01569	-1.43676	3.78991e-08	4.48002e-06	20.8736	10.3063	27.8295	11.1601	10.4055	11.1364	4.21486	5.18688	4.70424	5.95678
ENSG00000111450.13	STX2	12.1787	5.7423	-0.9669	3.90791e-08	4.60027e-06	12.9931	11.4217	15.1695	13.5742	9.64939	10.2645	4.6866	7.14376	4.22977	6.90905
ENSG00000151164.18	RAD9B	6.55224	1.04976	-1.88145	4.06599e-08	4.76649e-06	6.9434	2.23674	15.421	9.49094	2.41009	2.81129	0.850508	0.951518	1.25036	1.14665
ENSG00000182481.8	KPNA2	21.5726	8.14663	-1.30326	4.15655e-08	4.85252e-06	24.7161	13.429	24.1937	32.4209	13.683	20.993	7.29634	9.14261	8.01872	8.12883
ENSG00000143845.14	ETNK2	5.71804	1.91298	-1.20555	4.29889e-08	4.95724e-06	7.5376	4.00058	6.94343	8.1684	4.37932	3.27892	1.45051	1.74483	1.71322	2.74334
ENSG00000152822.13	GRM1	0.940895	3.80243	1.30704	4.29421e-08	4.95724e-06	0.779949	2.13893	0.439768	0.694302	0.55002	1.0424	3.73238	4.21442	3.15863	4.10428
ENSG00000159363.17	ATP13A2	8.94902	5.87383	-0.533442	4.29615e-08	4.95724e-06	10.4626	8.40313	11.1205	7.93006	8.37664	7.40121	5.39846	5.84386	5.42284	6.83014
ENSG00000235316.1	DUSP8P5	1.3227	2.43551	0.564721	4.35578e-08	5.00242e-06	1.17501	1.53438	1.28732	1.41614	1.10135	1.422	2.14912	2.17925	2.75151	2.66216
ENSG00000150787.7	PTS	36.8514	21.2782	-0.764717	4.49324e-08	5.1394e-06	32.5818	31.6603	42.7201	41.0039	35.1091	38.0334	20.4908	22.8508	22.0019	19.7692
ENSG00000165724.5	ZMYND19	12.1538	6.20525	-0.868354	4.62337e-08	5.26691e-06	13.8768	10.2113	11.098	15.1059	12.2624	10.3681	6.41629	6.32064	6.28162	5.80244
ENSG00000150477.14	KIAA1328	4.53364	7.75752	0.662294	4.64696e-08	5.27253e-06	4.5382	5.95619	4.48032	5.18487	3.6571	3.38513	7.1984	6.61565	8.52064	8.69538
ENSG00000132821.11	VSTM2L	31.6314	5.69283	-2.28557	4.83662e-08	5.46577e-06	29.2862	19.7094	12.806	45.361	17.9256	64.7002	2.01592	9.12164	3.58706	8.0467
ENSG00000198959.11	TGM2	761.127	291.466	-1.38176	4.93181e-08	5.53257e-06	1017.27	517.493	1270.07	540.346	479.483	742.101	276.769	260.859	276.47	351.766
ENSG00000256043.2	CTSO	4.11941	7.6472	0.756255	4.9349e-08	5.53257e-06	3.18395	4.15153	4.35329	4.65042	4.11602	4.26127	7.33631	5.91142	7.47354	9.86755
ENSG00000100095.18	SEZ6L	0.060983	0.89125	0.833939	5.0353e-08	5.62282e-06	0.023127	0.138451	0.016963	0.015316	0.130501	0.04154	0.702689	0.252063	1.13113	1.47912
ENSG00000130720.12	FIBCD1	1.66258	0.149875	-1.21135	5.21861e-08	5.80458e-06	0.507013	2.54246	0.391615	0.456105	3.33011	2.74817	0.015294	0.29107	0.225324	0.067813
ENSG00000112144.15	ICK	1.54894	2.76593	0.563109	5.38337e-08	5.96435e-06	1.55847	2.05956	1.67679	1.74802	1.23552	1.0153	3.04263	2.28728	2.80889	2.92494
ENSG00000128595.16	CALU	373.408	148.113	-1.32821	5.5287e-08	6.10144e-06	456.14	229.408	282.906	493.243	439.902	338.851	143.601	144.964	142.239	161.646
ENSG00000160410.14	SHKBP1	21.3413	14.5278	-0.524861	5.7671e-08	6.33977e-06	20.0723	25.4244	22.5313	23.2578	17.6405	19.1218	10.7024	17.4105	13.2837	16.7147
ENSG00000233822.4	HIST1H2BN	0.818092	2.32207	0.869656	6.05149e-08	6.62661e-06	0.749036	0.946912	1.1854	0.734303	0.466235	0.826664	2.28892	2.18086	1.91287	2.90562
ENSG00000171476.21	HOPX	70.5051	2.60525	-4.30987	6.21813e-08	6.7828e-06	41.5483	20.9077	154.77	128.506	74.1989	3.09963	5.31058	1.52963	2.17401	1.40678
ENSG00000135437.9	RDH5	38.4653	12.6997	-1.52644	6.30261e-08	6.84851e-06	36.6176	30.1011	48.0245	29.8643	24.3792	61.805	9.64037	9.42885	15.8705	15.8591
ENSG00000103404.14	USP31	11.3755	4.49399	-1.17156	6.61781e-08	7.16346e-06	11.9382	7.57318	13.3447	14.3694	10.1221	10.9053	4.16143	4.08361	3.87934	5.8516
ENSG00000169032.9	MAP2K1	78.3725	23.8644	-1.67456	6.89138e-08	7.43112e-06	123.543	42.3305	61.4208	110.739	52.8849	79.3169	21.2864	27.0707	24.2647	22.8357
ENSG00000156931.15	VPS8	17.1554	24.2749	0.477301	7.0303e-08	7.5521e-06	16.4965	22.1369	20.9305	18.0845	11.6822	13.6021	23.4225	22.3221	24.2422	27.1127
ENSG00000162302.12	RPS6KA4	17.9781	9.92976	-0.796074	7.28093e-08	7.79169e-06	22.6477	14.9032	23.3251	17.069	13.5615	16.3621	8.47933	10.2124	10.7622	10.2651
ENSG00000146386.7	ABRACL	11.116	4.83922	-1.05307	7.76988e-08	8.28358e-06	14.6368	8.94743	15.1453	11.417	7.05922	9.49034	4.0888	4.90508	5.32665	5.03634
ENSG00000027869.11	SH2D2A	2.01249	0.511782	-0.994709	7.80073e-08	8.2852e-06	1.57785	1.61918	2.33129	1.29815	1.58705	3.66145	0.644669	0.465809	0.514652	0.421996
ENSG00000154556.17	SORBS2	402.828	959.309	1.24976	7.93215e-08	8.39323e-06	339.5	571.543	304.6	385.611	450.897	364.816	992.876	841.472	1103.71	899.179
ENSG00000160883.10	HK3	3.7093	0.853464	-1.34529	8.24717e-08	8.6296e-06	3.24625	4.55769	3.80631	3.21714	1.70156	5.72686	0.694817	0.973236	0.733743	1.01206
ENSG00000166428.12	PLD4	0.166078	0.717167	0.558366	8.24311e-08	8.6296e-06	0.178632	0.266882	0.101538	0.2626	0.085408	0.101409	0.60397	0.452322	0.936828	0.875548
ENSG00000173065.13	FAM222B	11.3547	6.29437	-0.760208	8.19224e-08	8.6296e-06	13.2304	11.9531	8.68813	12.6616	10.9297	10.6654	6.51918	6.32038	6.22744	6.11047
ENSG00000135587.8	SMPD2	3.67793	2.13328	-0.578195	8.28278e-08	8.63488e-06	3.84564	3.54161	4.63877	3.28233	2.58863	4.17061	1.86105	2.14479	1.97919	2.54811
ENSG00000173641.17	HSPB7	3974	1807.93	-1.13582	8.55486e-08	8.88574e-06	3456.93	3466.99	3712.97	4443.11	4881.42	3882.59	1979.59	1877.98	2059.24	1314.92
ENSG00000118939.17	UCHL3	48.7804	19.6391	-1.2702	8.62334e-08	8.89148e-06	68.0193	29.7006	48.7688	62.5036	35.7032	47.9871	19.8894	18.4933	19.1763	20.9973
ENSG00000137267.5	TUBB2A	18.9961	7.70544	-1.19973	8.62001e-08	8.89148e-06	19.1258	14.8529	31.7236	16.5084	13.5704	18.1955	5.62774	8.85972	8.72412	7.61018
ENSG00000163536.12	SERPINI1	4.5029	7.66147	0.65442	8.9292e-08	9.17338e-06	5.56069	5.81388	3.89563	3.68222	4.05983	4.00516	7.69537	8.23868	6.69637	8.01547
ENSG00000113368.11	LMNB1	1.68784	0.408518	-0.93227	9.28658e-08	9.50596e-06	2.65281	0.90796	2.88299	1.8309	0.905553	0.946841	0.258452	0.531654	0.408053	0.435914
ENSG00000132849.20	PATJ	23.7851	68.767	1.49307	9.53306e-08	9.68805e-06	17.9125	49.2199	16.3732	22.7377	20.7656	15.7017	64.083	67.5239	74.2759	69.1854
ENSG00000231945.8	VARS	8.72912	4.04802	-0.946593	9.51064e-08	9.68805e-06	11.6166	6.88945	9.27473	7.72525	7.31715	9.55154	3.92608	3.23744	5.03498	3.99356
ENSG00000164402.13	2008-09-01	17.1285	29.677	0.758895	9.71569e-08	9.80313e-06	14.481	20.4867	18.6777	14.2942	17.7203	17.1113	34.0336	26.2695	30.1151	28.2898
ENSG00000196549.10	MME	1.28622	5.19419	1.43795	9.70204e-08	9.80313e-06	0.336109	0.892045	3.37027	1.42972	0.562111	1.12707	6.21135	2.19159	5.14492	7.2289
ENSG00000167526.13	RPL13	1322.65	648.613	-1.02687	9.84273e-08	9.89597e-06	1126.7	953.225	1526.41	1452.19	1277.07	1600.32	620.867	661.883	656.758	654.944
ENSG00000177105.9	RHOG	18.9549	11.0805	-0.724062	1.04094e-07	1.04286e-05	20.2588	15.8495	22.9226	20.8547	14.4209	19.423	9.71066	11.4169	11.4989	11.6956
ENSG00000164086.9	DUSP7	10.6713	5.41546	-0.863345	1.0547e-07	1.05291e-05	14.4452	9.24224	13.4031	9.47485	8.29447	9.16818	4.68227	5.33256	5.5815	6.06552
ENSG00000167646.13	DNAAF3	18.6824	111.089	2.50967	1.08573e-07	1.08007e-05	17.5536	38.6794	4.23975	8.19768	24.3792	19.0446	162.125	101.014	108.551	72.6672
ENSG00000047410.13	TPR	14.9874	20.4824	0.426218	1.10398e-07	1.09148e-05	15.0387	16.7462	14.6239	17.8975	12.7037	12.9143	18.5813	18.8707	24.167	20.3104
ENSG00000049541.10	RFC2	8.56342	5.40592	-0.578121	1.10493e-07	1.09148e-05	7.78264	8.35609	11.1572	9.74523	6.05627	8.28309	5.41735	4.76706	5.39319	6.04607
ENSG00000071794.15	HLTF	5.38218	11.3782	0.955686	1.11405e-07	1.09666e-05	4.82965	7.48167	4.02473	5.35599	6.4214	4.17965	11.3361	10.5363	11.3505	12.2901
ENSG00000104332.11	SFRP1	4.9678	32.9592	2.50853	1.12333e-07	1.10195e-05	1.92904	8.79158	3.61458	8.71152	5.60625	1.15382	40.3976	13.7303	47.3035	30.4053
ENSG00000152804.10	HHEX	2.63842	1.10325	-0.790692	1.13672e-07	1.11123e-05	2.79142	2.37384	3.21108	3.55346	1.49897	2.40176	0.860855	1.17621	0.844256	1.53168
ENSG00000117614.9	SYF2	31.6023	41.0387	0.366743	1.14105e-07	1.11161e-05	31.2311	32.7479	33.4818	34.3887	27.2457	30.5186	42.3727	38.4679	42.242	41.0721
ENSG00000164032.11	H2AFZ	73.507	31.5215	-1.19598	1.16151e-07	1.12533e-05	71.7584	46.5768	101.557	102.6	58.1804	60.3692	29.231	31.6548	34.1232	31.0771
ENSG00000174080.10	CTSF	18.2879	35.2272	0.909376	1.16309e-07	1.12533e-05	13.8709	28.1601	17.5823	21.0492	15.2972	13.7677	30.5791	35.0402	36.6668	38.6226
ENSG00000272410.5	AC022384.1	1.11777	0.166991	-0.859752	1.19013e-07	1.14756e-05	0.608726	0.849123	3.05005	1.06987	0.599279	0.529573	0.161238	0.173492	0.080433	0.252803
ENSG00000109089.7	CDR2L	11.158	5.69759	-0.860192	1.25052e-07	1.20169e-05	11.627	8.79368	11.9718	12.3644	10.6959	11.4952	5.07003	5.43889	7.2718	5.00964
ENSG00000166441.12	RPL27A	721.064	308.702	-1.22125	1.26483e-07	1.21132e-05	577.132	470.624	771.458	834.787	760.678	911.708	284.617	247.943	332.825	369.421
ENSG00000184702.19	2005-09-01	45.3762	97.5981	1.08817	1.29045e-07	1.23169e-05	40.7738	71.6194	31.4686	43.1079	40.3286	44.9589	101.937	97.6212	102.456	88.3781
ENSG00000162337.11	LRP5	15.9522	29.6673	0.855225	1.34377e-07	1.27826e-05	14.3712	20.8856	18.5963	11.7355	16.0711	14.0537	32.3752	23.9812	30.6514	31.6613
ENSG00000180776.15	ZDHHC20	6.62946	4.35093	-0.511791	1.39625e-07	1.32372e-05	6.83791	6.31695	7.94358	8.21842	4.78503	5.67488	4.34016	4.07233	3.692	5.29924
ENSG00000241553.12	ARPC4	63.1789	33.2294	-0.906863	1.43156e-07	1.35266e-05	71.7922	42.5908	88.1417	69.272	54.7898	52.4868	30.9521	31.7243	35.1923	35.0489
ENSG00000139289.13	PHLDA1	5.08141	22.3566	1.94135	1.44021e-07	1.35629e-05	10.6885	4.01192	2.38196	4.50465	3.36835	5.53311	22.1269	23.7153	12.661	30.9232
ENSG00000144034.14	TPRKB	43.0429	23.6945	-0.834722	1.45287e-07	1.36367e-05	38.5142	41.257	38.5378	55.2404	43.1167	41.5915	24.0237	25.7557	23.5225	21.476
ENSG00000144857.14	BOC	2.61329	5.33693	0.81047	1.46586e-07	1.36678e-05	2.01475	2.47389	3.34786	2.54122	2.93903	2.36302	4.73082	3.41316	5.81633	7.38742
ENSG00000169403.11	PTAFR	0.906089	0.395076	-0.450272	1.46194e-07	1.36678e-05	0.836785	0.827554	0.696159	1.27861	0.866341	0.931088	0.366596	0.425477	0.39202	0.39621
ENSG00000122735.15	DNAI1	1.50782	0.199169	-1.0644	1.51103e-07	1.40426e-05	1.96982	1.16614	0.719447	1.36921	1.47127	2.35105	0.06344	0.382618	0.1526	0.198017
ENSG00000169718.17	DUS1L	59.831	32.1659	-0.875107	1.52434e-07	1.41199e-05	65.4379	54.2207	61.4446	69.0849	46.217	62.5809	32.1296	30.12	34.8844	31.5295
ENSG00000113739.10	STC2	10.5209	2.99675	-1.52735	1.5481e-07	1.42122e-05	16.4808	6.866	14.3467	8.85879	9.63374	6.9393	2.17146	3.57212	3.30746	2.93595
ENSG00000125772.12	GPCPD1	5.24874	9.51371	0.750635	1.5421e-07	1.42122e-05	4.16841	6.71285	6.95531	3.88659	5.17274	4.59655	9.86067	9.49214	6.88084	11.8212
ENSG00000163932.13	PRKCD	10.0814	4.95912	-0.894972	1.5494e-07	1.42122e-05	9.25563	10.3339	11.0418	14.1942	8.54042	7.12254	3.36431	5.04155	6.60002	4.83059
ENSG00000175820.3	CCDC168	0.0211993	0.106552	0.115807	1.57605e-07	1.44099e-05	0.043443	0.027202	0.017095	0.005782	0.023014	0.01066	0.083767	0.119991	0.104523	0.117929
ENSG00000142494.13	SLC47A1	3.7995	9.93343	1.18779	1.60899e-07	1.46636e-05	4.59772	5.16245	3.10112	2.85705	3.9934	3.08528	9.79808	6.85124	12.1509	10.9335
ENSG00000179912.20	R3HDM2	18.7264	34.5318	0.848987	1.62007e-07	1.47171e-05	18.5331	26.823	23.2716	18.7225	10.4342	14.5738	31.6036	26.9716	37.7714	41.7807
ENSG00000204469.12	PRRC2A	6.19491	0.323289	-2.44285	1.63853e-07	1.48371e-05	0.136448	0.359933	1.62122	7.99927	12.5029	14.5497	0.06237	0.323073	0.07313	0.834583
ENSG00000119508.17	NR4A3	3.73179	1.08885	-1.17968	1.6503e-07	1.48701e-05	3.28423	2.71679	6.57063	5.34964	1.60726	2.8622	1.06114	1.48426	0.788001	1.02201
ENSG00000148498.15	PARD3	31.3776	12.2118	-1.29317	1.6527e-07	1.48701e-05	44.651	23.7718	35.4654	37.3177	19.21	27.85	11.9928	12.3245	13.3469	11.1829
ENSG00000120051.14	CFAP58	0.762965	1.83171	0.68367	1.80454e-07	1.61847e-05	0.62113	0.886016	1.14898	0.94127	0.350239	0.630155	2.07874	1.93342	1.88517	1.42951
ENSG00000049246.14	PER3	2.00019	7.88497	1.56631	1.81514e-07	1.6204e-05	2.26262	4.02688	0.716304	1.29193	2.3872	1.31619	5.2312	7.78791	9.1611	9.35966
ENSG00000108932.11	SLC16A6	0.30182	1.28067	0.808925	1.81816e-07	1.6204e-05	0.250673	0.369521	0.495377	0.262866	0.34404	0.088446	0.972136	1.24501	1.70504	1.20048
ENSG00000241489.7	AC244197.3	8.30575	13.5482	0.644649	1.84669e-07	1.64065e-05	7.61288	12.0434	9.37337	8.16696	6.19537	6.44253	12.7406	11.4059	10.1398	19.9066
ENSG00000273259.3	AL049839.2	0.418266	0.032418	-0.458101	1.89175e-07	1.67541e-05	0.360862	0.168772	1.23375	0.418594	0.142515	0.185104	0.03012	0.031651	0.016703	0.051198
ENSG00000181408.3	UTS2R	0.240506	1.85116	1.20062	1.95687e-07	1.72768e-05	0.142307	0.577901	0.119974	0.289329	0.153842	0.159685	2.82878	1.25016	2.68799	0.637693
ENSG00000137801.10	THBS1	67.01	12.5399	-2.32853	1.99167e-07	1.75292e-05	116.523	32.8205	122.361	67.8053	23.908	38.6424	9.88328	19.6696	10.2874	10.3195
ENSG00000167797.7	CDK2AP2	109.456	36.7944	-1.54723	2.1083e-07	1.8498e-05	79.0008	84.3317	227.819	73.9714	96.0878	95.5268	36.8883	32.2829	37.4857	40.5207
ENSG00000173705.8	SUSD5	0.317055	1.72792	1.05048	2.15171e-07	1.88205e-05	0.458217	0.262913	0.208839	0.50979	0.299258	0.163316	3.56054	0.726342	1.47134	1.15345
ENSG00000121957.13	GPSM2	5.22156	1.38023	-1.38618	2.15939e-07	1.88293e-05	8.79833	2.66895	5.92938	4.23908	4.09186	5.60176	0.99624	1.43923	1.52215	1.5633
ENSG00000174744.13	BRMS1	20.0172	9.97375	-0.93751	2.25633e-07	1.96132e-05	21.4531	13.3316	24.8714	25.71	16.6241	18.1127	10.824	8.92606	10.4687	9.67625
ENSG00000197971.14	MBP	8.44692	24.7609	1.44727	2.26317e-07	1.96132e-05	6.56353	18.1663	5.20139	6.43473	8.40812	5.90744	31.3031	20.5873	27.0233	20.13
ENSG00000109610.5	SOD3	17.5433	52.0202	1.51564	2.29425e-07	1.98218e-05	8.68408	25.5199	26.3505	12.924	13.758	18.0233	35.397	43.0576	54.3405	75.2856
ENSG00000259726.1	CSPG4P11	0.390239	1.19096	0.656231	2.45065e-07	2.11085e-05	0.294629	0.650913	0.363976	0.52462	0.207118	0.300178	1.45537	0.636335	1.21081	1.46133
ENSG00000177731.15	FLII	153.696	90.6082	-0.755884	2.51117e-07	2.1564e-05	216.404	153.361	148.15	143.722	116.354	144.183	87.2721	88.612	103.555	82.9938
ENSG00000167987.10	VPS37C	12.9816	7.32955	-0.747222	2.52351e-07	2.16043e-05	14.0027	9.43104	18.2187	13.2296	12.0533	10.9544	7.14741	6.61159	7.81526	7.74392
ENSG00000101336.13	HCK	2.70417	1.25742	-0.714477	2.68549e-07	2.28665e-05	3.16666	3.48488	2.6367	2.80082	1.87537	2.2606	0.975202	1.50893	1.45436	1.09118
ENSG00000124875.9	CXCL6	1.15476	0.078255	-0.998829	2.68713e-07	2.28665e-05	4.24352	0.748334	0.26696	0.493577	0.207062	0.969107	0.044228	0.143554	0.070873	0.054365
ENSG00000067191.15	CACNB1	7.67198	3.343	-0.99767	2.74047e-07	2.32504e-05	10.3341	4.71368	6.64057	11.2019	6.96467	6.17694	3.02674	2.64118	3.64594	4.05813
ENSG00000281216.1	KIF26B	0.3649	0.0350043	-0.399159	2.8623e-07	2.42113e-05	0.743826	0.368676	0.446391	0.1827	0.108618	0.33919	0.038577	0.038185	0.002239	0.061016
ENSG00000180999.10	C1orf105	16.5912	2.28862	-2.4193	2.90858e-07	2.45293e-05	7.86616	28.3818	41.1964	7.38549	7.23393	7.48355	2.4553	2.05162	0.860567	3.78699
ENSG00000112306.7	RPS12	800.558	383.086	-1.06138	2.94484e-07	2.47612e-05	744.188	511.156	973.321	860.579	849.236	864.869	410.674	337.852	361.467	422.351
ENSG00000074842.7	MYDGF	58.7369	26.4599	-1.12129	2.97062e-07	2.49039e-05	63.9608	40.306	81.2298	47.467	49.5393	69.9185	23.9872	26.0572	27.2527	28.5426
ENSG00000102226.9	USP11	22.7738	39.6396	0.773515	3.06396e-07	2.56103e-05	24.2468	29.2148	19.3337	23.2145	20.5696	20.0632	36.9156	32.9613	42.2171	46.4643
ENSG00000150760.12	DOCK1	6.92613	9.08977	0.348206	3.11045e-07	2.59223e-05	7.29312	7.40777	7.57617	6.84088	6.88255	5.55627	9.22292	8.10579	9.04911	9.98128
ENSG00000099849.14	RASSF7	2.82231	1.0304	-0.912682	3.13358e-07	2.60226e-05	1.87748	2.14928	2.90561	4.58507	3.2253	2.19109	1.2363	1.11535	0.930851	0.839083
ENSG00000183155.4	RABIF	4.59551	2.23135	-0.792133	3.14092e-07	2.60226e-05	5.34457	3.28498	4.71145	5.77415	3.53391	4.924	2.29907	2.07172	2.40147	2.15314
ENSG00000108262.15	GIT1	21.7221	14.7725	-0.526685	3.16355e-07	2.61335e-05	26.559	20.684	23.4149	25.0066	16.3705	18.2974	12.3523	12.1154	16.4364	18.1858
ENSG00000274474.3	YWHAE	62.5187	29.6746	-1.05014	3.25419e-07	2.68039e-05	67.9028	39.3356	85.0266	61.8059	58.893	62.1485	25.7588	25.902	31.2749	35.7627
ENSG00000067365.14	METTL22	44.127	21.0829	-1.03106	3.2895e-07	2.70159e-05	61.0833	32.5543	36.775	55.4457	29.7489	49.1546	21.1131	16.6906	21.5375	24.9902
ENSG00000104825.16	NFKBIB	20.3846	12.5515	-0.65812	3.3142e-07	2.71399e-05	22.2694	18.5835	24.6792	23.9468	15.2404	17.5881	12.387	13.1228	12.1944	12.5017
ENSG00000135540.11	NHSL1	12.3932	22.705	0.823698	3.38709e-07	2.76567e-05	11.0886	15.8458	11.6251	14.2753	10.5167	11.0074	25.0286	19.6817	26.8454	19.2644
ENSG00000121310.16	ECHDC2	81.3004	147.452	0.851028	3.41031e-07	2.7766e-05	67.3388	121.03	68.0433	77.9498	77.7981	75.6422	145.419	128.982	157.894	157.514
ENSG00000121898.12	CPXM2	1.54107	7.05703	1.66481	3.45888e-07	2.80001e-05	1.99509	2.05151	2.26108	0.430414	0.744142	1.76417	3.14476	6.18831	9.2308	9.66425
ENSG00000138760.9	SCARB2	66.7642	40.0494	-0.723161	3.45517e-07	2.80001e-05	76.7564	66.9513	71.6079	80.0521	53.9078	51.3094	37.305	34.1799	47.7436	40.9691
ENSG00000114999.7	TTL	17.6083	12.2139	-0.493898	3.46982e-07	2.80083e-05	17.815	18.571	17.2346	19.9959	15.705	16.3285	12.793	10.7369	12.4235	12.902
ENSG00000106484.15	MEST	1.7711	4.50968	0.991508	3.58293e-07	2.8839e-05	1.4924	3.17623	1.62976	1.64929	0.967111	1.71183	6.51647	1.67188	6.3793	3.47107
ENSG00000110697.12	PITPNM1	30.6164	15.5316	-0.935447	3.59426e-07	2.8848e-05	34.5143	27.576	41.8289	32.7216	22.0962	24.9612	15.5203	14.9135	14.7392	16.9533
ENSG00000132768.13	DPH2	16.736	8.72996	-0.866175	3.62612e-07	2.90213e-05	25.7243	13.4975	21.3288	15.2836	13.2426	11.3392	8.5608	7.95248	8.51417	9.8924
ENSG00000163694.14	RBM47	1.14496	0.64497	-0.382891	3.65239e-07	2.9149e-05	1.34588	1.35912	0.993101	1.248	0.930726	0.992947	0.502721	0.736553	0.759464	0.581143
ENSG00000152402.10	GUCY1A2	1.25167	0.642057	-0.455491	3.66618e-07	2.91766e-05	1.18646	1.40448	1.88902	1.15771	0.891465	0.98089	0.681647	0.668608	0.524409	0.693566
ENSG00000171863.13	RPS7	543.888	217.041	-1.32136	3.72742e-07	2.95807e-05	450.41	293.69	586.398	684.808	573.786	674.234	244.778	190.71	203.546	229.129
ENSG00000172346.14	CSDC2	200.676	90.9534	-1.13306	3.76225e-07	2.97734e-05	161.833	188.405	151.486	215.76	263.878	222.694	75.4961	95.0394	85.8632	107.415
ENSG00000107968.9	MAP3K8	5.54028	2.94379	-0.729773	3.83876e-07	3.02097e-05	6.22239	3.68672	6.91829	6.13464	5.13637	5.1433	2.23755	3.08019	3.15256	3.30484
ENSG00000142937.11	RPS8	729.278	363.913	-1.00089	3.83718e-07	3.02097e-05	647.603	502.483	787.698	826.082	746.336	865.463	383.817	346.796	335.443	389.594
ENSG00000118156.12	ZNF541	0.36508	1.54467	0.898494	3.90864e-07	3.06741e-05	0.211759	0.358803	0.289622	0.435891	0.297084	0.597322	2.36253	1.01216	1.86928	0.934716
ENSG00000138131.3	LOXL4	6.94031	1.56893	-1.62803	3.93781e-07	3.08175e-05	4.64687	5.11473	3.1489	14.0562	4.64137	10.0338	1.36984	1.8919	1.92106	1.09291
ENSG00000173258.12	ZNF483	0.355933	0.90365	0.489482	4.02112e-07	3.13825e-05	0.256006	0.536217	0.546082	0.350564	0.216153	0.230576	0.699563	0.832637	0.89207	1.19033
ENSG00000139514.12	SLC7A1	15.8379	4.04915	-1.7376	4.05214e-07	3.15375e-05	33.9578	6.87943	14.3784	17.5923	7.8716	14.3478	3.95674	3.18844	4.43789	4.61353
ENSG00000284874.1	AC000093.1	7.39146	19.4586	1.28571	4.06724e-07	3.1568e-05	7.23958	11.8296	5.64584	4.26272	5.8504	9.52062	19.1723	19.6167	20.9867	18.0586
ENSG00000126803.9	HSPA2	11.9787	37.2818	1.56051	4.10517e-07	3.17751e-05	14.1943	16.7126	6.21271	6.64385	13.0307	15.078	37.3583	40.2779	38.0337	33.4573
ENSG00000172757.12	CFL1	375.932	182.847	-1.0358	4.14283e-07	3.19515e-05	354.253	253.493	511.352	360.155	370.453	405.885	160.619	173.75	207.563	189.456
ENSG00000179542.15	SLITRK4	0.335021	1.53001	0.92228	4.15058e-07	3.19515e-05	0.493102	0.223771	0.179983	0.587747	0.375957	0.149568	2.23972	0.998395	1.56051	1.32141
ENSG00000095587.8	TLL2	1.76379	4.50188	0.993276	4.1698e-07	3.20123e-05	2.07526	2.6193	2.48865	1.11381	0.725329	1.56041	4.61467	3.83855	6.00689	3.54743
ENSG00000068323.16	TFE3	18.2916	9.30786	-0.904225	4.19664e-07	3.2131e-05	20.9014	13.8926	27.5153	18.7081	13.2727	15.4593	8.96903	8.62185	9.59608	10.0445
ENSG00000140044.12	JDP2	36.327	13.4128	-1.37287	4.36089e-07	3.32984e-05	47.6962	27.5527	22.1816	45.0964	27.171	48.2639	10.5526	16.8584	12.6839	13.5561
ENSG00000163191.5	S100A11	152.42	50.2742	-1.58118	4.39126e-07	3.34399e-05	168.894	76.8503	208.099	120.368	135.711	204.597	33.0344	57.593	44.8334	65.6361
ENSG00000162734.12	PEA15	393.911	156.851	-1.32296	4.45795e-07	3.38564e-05	407.741	268.281	256.605	485.507	499.064	446.269	168.016	117.171	169.412	172.805
ENSG00000237094.12	AL732372.2	38.2471	72.5902	0.906927	4.47055e-07	3.38611e-05	41.2316	52.5424	31.2729	31.9325	29.4485	43.0547	80.4336	65.1103	70.0761	74.7407
ENSG00000007376.7	RPUSD1	7.75151	4.07311	-0.786662	4.56818e-07	3.45081e-05	7.16003	6.23381	8.38044	10.4866	7.36495	6.88322	3.1842	4.0081	4.74025	4.35988
ENSG00000230708.10	HLA-DPB1	7.27266	0.844791	-2.16489	4.63292e-07	3.49038e-05	6.36808	1.24101	0.865566	17.1201	6.81531	11.2259	1.209	0.388941	0.685792	1.09543
ENSG00000183496.5	MEX3B	1.77676	0.896234	-0.550267	4.69619e-07	3.52864e-05	1.45064	1.69593	2.33724	2.05094	1.40224	1.72359	0.833549	1.04787	0.693098	1.01042
ENSG00000132681.16	ATP1A4	0.171713	0.56741	0.419763	4.74311e-07	3.55444e-05	0.348797	0.120667	0.139673	0.130759	0.216451	0.073934	0.474284	0.259399	0.677695	0.858262
ENSG00000177464.4	GPR4	5.97897	1.70085	-1.3696	4.85629e-07	3.62963e-05	7.73522	3.12629	11.002	5.02295	4.6641	4.32326	1.66483	1.39967	1.70236	2.03654
ENSG00000138074.14	SLC5A6	12.9034	7.92493	-0.639524	4.89904e-07	3.65192e-05	15.672	15.9089	15.7598	13.3938	8.41615	8.2697	8.01384	6.32046	8.88111	8.48432
ENSG00000103187.7	COTL1	14.9961	6.41622	-1.10897	4.97304e-07	3.69732e-05	16.498	10.6811	14.35	23.4779	11.1344	13.8353	4.95265	5.78592	6.22376	8.70256
ENSG00000137269.14	LRRC1	2.46192	4.64377	0.705085	4.99936e-07	3.70714e-05	2.47387	1.93199	3.54042	2.68342	2.35755	1.7843	3.66315	3.58154	4.96023	6.37017
ENSG00000198216.11	CACNA1E	0.495782	0.0400675	-0.524223	5.08527e-07	3.76097e-05	0.265926	0.692423	0.165888	0.13291	0.155075	1.56247	0.004678	0.069044	0.025747	0.060801
ENSG00000134333.13	LDHA	486.924	144.152	-1.7491	5.12377e-07	3.77955e-05	395.034	403.604	979.288	455.381	324.701	363.537	121.517	227.741	90.4152	136.933
ENSG00000198830.10	HMGN2	74.5515	135.331	0.851579	5.17032e-07	3.80396e-05	51.8299	84.2443	112.191	62.2477	67.0456	69.7503	144.229	117.967	139.021	140.106
ENSG00000075826.16	SEC31B	4.69757	8.28116	0.703959	5.31907e-07	3.90323e-05	3.74285	5.95435	5.70523	3.80757	4.26054	4.71488	9.63997	6.4233	7.98784	9.07354
ENSG00000167207.13	NOD2	0.417324	0.184865	-0.258446	5.37401e-07	3.93333e-05	0.265176	0.309293	0.531368	0.611442	0.440229	0.346433	0.170462	0.175031	0.210259	0.18371
ENSG00000174332.5	GLIS1	0.058814	0.391726	0.394426	5.4514e-07	3.97457e-05	0.026773	0.04777	0.035121	0.047559	0.108058	0.087603	0.256704	0.207623	0.446397	0.656179
ENSG00000176014.12	TUBB6	215.41	81.8064	-1.38595	5.4585e-07	3.97457e-05	246.022	104.892	311.019	216.894	223.639	189.995	78.2234	85.3063	93.3255	70.3705
ENSG00000176273.14	SLC35G1	1.07715	2.02357	0.541645	5.50536e-07	3.99839e-05	1.17194	1.05864	1.14103	1.02601	1.04387	1.02141	1.95835	1.96104	2.02532	2.14955
ENSG00000112290.12	WASF1	1.37316	0.527264	-0.635861	5.5381e-07	4.00875e-05	1.35152	0.951054	1.54873	1.62659	1.82653	0.934544	0.374451	0.481548	0.33036	0.922696
ENSG00000187147.17	RNF220	49.9126	35.352	-0.485989	5.548e-07	4.00875e-05	53.1455	45.6845	53.7285	54.5341	46.626	45.7573	32.9386	35.0428	37.316	36.1106
ENSG00000152154.10	TMEM178A	1.17405	3.06852	0.904121	5.58071e-07	4.0221e-05	0.978095	1.81006	1.61635	0.771192	0.972712	0.895882	3.63448	2.86	3.16979	2.60982
ENSG00000008282.8	SYPL1	61.1624	39.4911	-0.618436	5.76115e-07	4.14158e-05	63.333	57.7816	75.6434	59.1627	58.3626	52.691	44.4315	34.4287	42.588	36.5163
ENSG00000106348.16	IMPDH1	18.7041	9.90739	-0.853191	5.82651e-07	4.17794e-05	18.6431	15.4532	27.4973	17.3834	14.1712	19.0765	8.10625	10.3679	8.43461	12.7208
ENSG00000226225.6	RPS18	1125.85	546.551	-1.04123	5.88616e-07	4.21002e-05	983.82	766.534	1200.83	1288.01	1206.05	1309.86	521.885	522.649	482.978	658.692
ENSG00000021300.13	PLEKHB1	3.815	11.5681	1.38416	6.00475e-07	4.28399e-05	2.68092	7.95321	2.42542	3.25711	2.4963	4.07702	10.901	11.0117	10.4022	13.9574
ENSG00000023734.10	STRAP	113.923	69.4531	-0.705935	6.03715e-07	4.28547e-05	137.666	100.617	127.811	124.742	97.7593	94.9441	71.5913	65.4061	73.1844	67.6307
ENSG00000169689.14	CENPX	22.5408	12.5329	-0.798693	6.022e-07	4.28547e-05	19.6155	20.6582	26.0684	24.5365	19.4918	24.8745	9.94161	11.6195	13.2262	15.3443
ENSG00000102030.15	NAA10	79.8818	41.8675	-0.915931	6.05827e-07	4.28968e-05	71.5546	61.6357	91.8537	79.0821	84.7336	90.4313	40.8856	37.0574	42.5935	46.9335
ENSG00000143771.11	CNIH4	26.1008	13.0079	-0.952093	6.16257e-07	4.35262e-05	25.2582	23.5356	30.8912	35.892	18.7974	22.2305	11.5447	11.3049	14.0898	15.0923
ENSG00000137831.14	UACA	14.7178	26.0087	0.781023	6.30453e-07	4.44179e-05	12.5904	20.1411	12.6978	16.8869	13.3689	12.6218	22.4449	22.5626	25.2931	33.7342
ENSG00000111424.10	VDR	0.646526	0.191857	-0.466215	6.32793e-07	4.44718e-05	0.525401	0.439794	0.372231	0.744724	0.714646	1.08236	0.142091	0.212214	0.248078	0.165043
ENSG00000101421.3	CHMP4B	145.996	78.6705	-0.883662	6.38574e-07	4.47667e-05	130.422	113.333	143.347	185.827	157.076	145.973	80.1753	71.9241	84.3676	78.2151
ENSG00000158158.11	CNNM4	7.92436	22.8186	1.41627	6.43528e-07	4.50024e-05	6.67607	14.9338	4.47353	6.82014	9.81203	4.83061	25.7105	18.6293	26.8576	20.0771
ENSG00000189410.11	SH2D5	3.7141	0.0691268	-2.14055	6.51734e-07	4.54637e-05	12.0116	0.279015	7.02803	1.79983	0.061461	1.10465	0.198613	0	0	0.077894
ENSG00000008083.13	JARID2	2.43608	4.32355	0.631626	6.62257e-07	4.59391e-05	2.05449	2.77945	2.46954	3.42807	2.04497	1.83993	3.76077	3.59659	4.3233	5.61353
ENSG00000182463.15	TSHZ2	0.739165	1.43755	0.487036	6.63428e-07	4.59391e-05	1.06562	0.901855	0.76702	1.05978	0.217079	0.423636	1.64423	1.0282	1.58915	1.48861
ENSG00000196497.16	IPO4	11.0092	4.88281	-1.02956	6.62215e-07	4.59391e-05	18.3545	8.10885	13.1168	10.795	6.81738	8.86255	3.89035	4.30614	5.61246	5.72231
ENSG00000018280.16	SLC11A1	9.25229	1.72872	-1.90965	6.70885e-07	4.63419e-05	3.77034	4.41713	6.62483	19.673	6.03005	14.9984	1.71614	1.43179	0.987642	2.77929
ENSG00000171016.12	PYGO1	0.980868	0.399888	-0.500821	6.83393e-07	4.70908e-05	1.3906	0.796707	1.38923	0.916317	0.650934	0.741417	0.509368	0.388292	0.296809	0.405082
ENSG00000131508.15	UBE2D2	83.2171	59.4916	-0.47738	6.88565e-07	4.72168e-05	83.4105	75.9685	88.8514	91.3379	84.0499	75.6846	64.759	56.8597	56.6711	59.6765
ENSG00000166562.8	SEC11C	32.9223	16.4766	-0.95681	6.87653e-07	4.72168e-05	28.9036	34.8384	54.4015	28.4042	24.8567	26.1295	16.1108	17.1415	14.4767	18.1774
ENSG00000125977.6	EIF2S2	45.2542	27.1172	-0.718133	6.92262e-07	4.73554e-05	48.4415	36.738	58.2947	47.8787	37.4942	42.6781	27.7289	28.2497	26.2615	26.2286
ENSG00000123136.14	DDX39A	34.2471	15.127	-1.12803	6.95179e-07	4.74401e-05	54.6646	25.4996	42.9281	31.5595	22.6064	28.2246	11.7643	14.7362	17.2873	16.7203
ENSG00000181222.15	POLR2A	15.392	21.1617	0.435074	6.97674e-07	4.74956e-05	14.1545	18.5724	17.5219	16.5917	12.3178	13.1938	17.8773	16.8745	21.6133	28.2816
ENSG00000011007.12	ELOA	16.2076	11.8907	-0.416711	7.02255e-07	4.76926e-05	16.9184	16.8803	17.9023	16.8769	15.5288	13.1386	13.1674	11.0778	10.7733	12.5443
ENSG00000132563.15	REEP2	2.53124	4.60725	0.667119	7.1568e-07	4.84877e-05	2.42263	2.34491	3.09394	2.52176	1.94594	2.85825	4.0995	4.48117	4.68278	5.16554
ENSG00000167985.6	SDHAF2	20.0373	14.2864	-0.4607	7.20687e-07	4.87102e-05	19.9027	20.0933	25.3049	20.1191	19.9035	14.9002	13.3387	13.7483	14.0695	15.9891
ENSG00000180660.7	MAB21L1	0.222942	0.590158	0.378815	7.29852e-07	4.92119e-05	0.098673	0.242102	0.275017	0.24829	0.199129	0.274439	0.59992	0.615514	0.56047	0.584728
ENSG00000141452.9	RMC1	14.7072	8.22297	-0.76812	7.3162e-07	4.92136e-05	15.1217	10.6853	17.4704	18.0117	12.5707	14.3833	7.53179	7.78598	7.74462	9.82951
ENSG00000008394.12	MGST1	30.4053	5.01187	-2.38512	7.82445e-07	5.22955e-05	15.9113	12.0955	83.8053	30.9052	15.6694	24.045	3.44876	6.73734	2.90341	6.95797
ENSG00000082196.20	C1QTNF3	0.803033	2.81181	1.08005	7.84839e-07	5.22955e-05	0.377433	0.931481	0.418122	1.35479	0.753648	0.982724	4.26261	1.16586	3.81662	2.00214
ENSG00000144152.12	FBLN7	0.189357	0.710155	0.523945	7.80963e-07	5.22955e-05	0.14231	0.254082	0.183263	0.233222	0.138345	0.184921	0.501152	0.597204	0.779939	0.962323
ENSG00000165832.5	TRUB1	5.84117	12.1016	0.937427	7.84749e-07	5.22955e-05	3.78201	8.10652	5.62831	6.33819	6.09847	5.09353	13.5309	7.42396	12.6939	14.7576
ENSG00000169436.16	COL22A1	0.123651	1.9624	1.39857	8.09405e-07	5.38055e-05	0.172205	0.079159	0.013502	0.012188	0.301077	0.163774	2.5844	0.131184	4.04458	1.08943
ENSG00000117054.13	ACADM	145.419	301.264	1.0457	8.13696e-07	5.39637e-05	132.498	198.802	118.575	153.1	143.432	126.11	331.128	237.217	348.513	288.197
ENSG00000186814.13	ZSCAN30	8.41868	11.3361	0.389286	8.19836e-07	5.42435e-05	7.2542	8.72211	11.1936	8.36334	7.36711	7.6117	12.0626	9.30897	11.9569	12.0158
ENSG00000142227.10	EMP3	46.6295	16.02	-1.48462	8.32329e-07	5.48135e-05	59.6455	31.925	41.429	50.6687	36.3862	59.7224	9.4865	19.9385	14.7872	19.8679
ENSG00000143595.12	AQP10	0.0580663	0.500621	0.50413	8.30829e-07	5.48135e-05	0.093779	0.065451	0.144653	0	0.044515	0	0.261489	0.524896	0.682302	0.533797
ENSG00000196177.12	ACADSB	14.8333	21.8203	0.527359	8.39595e-07	5.51634e-05	16.3046	19.0732	13.5483	16.8107	12.0625	11.2003	20.2074	19.6178	21.5524	25.9036
ENSG00000110079.16	MS4A4A	7.05513	3.52248	-0.832794	8.46544e-07	5.54909e-05	5.4085	7.9197	7.68754	9.52906	6.67657	5.10944	2.86288	3.60484	2.59665	5.02556
ENSG00000203710.11	CR1	0.326758	0.103446	-0.265889	8.50016e-07	5.55895e-05	0.214235	0.488387	0.414276	0.369316	0.172177	0.302158	0.067696	0.137961	0.074615	0.133513
ENSG00000100242.15	SUN2	92.2245	60.8501	-0.591934	8.59167e-07	5.60582e-05	96.1779	101.025	134.404	79.2404	70.6836	71.8164	55.9284	58.6256	58.7887	70.0577
ENSG00000182132.13	KCNIP1	0.245581	1.87048	1.20447	8.64527e-07	5.62779e-05	0.068168	0.286979	0.432626	0	0.392439	0.293273	3.14321	0.924816	2.25129	1.16261
ENSG00000165887.11	ANKRD2	1046.95	206.901	-2.3336	8.69481e-07	5.64703e-05	2134.18	295.217	416.924	1299.28	1023.53	1112.59	158.642	203.861	264.367	200.736
ENSG00000285043.1	ALDOA	23.2902	12.932	-0.801975	8.73688e-07	5.66134e-05	19.0699	23.6603	31.1844	20.8928	19.8164	25.1174	14.0368	14.3768	11.2225	12.0918
ENSG00000164611.12	PTTG1	3.20698	0.752991	-1.26297	8.82897e-07	5.70792e-05	3.47423	1.58572	2.56021	6.0656	2.69217	2.86393	0.340398	0.870338	0.986794	0.814434
ENSG00000162511.7	LAPTM5	16.6033	6.51366	-1.22826	8.88712e-07	5.7324e-05	16.5387	12.4447	13.974	25.4659	13.1924	18.004	4.09546	5.89123	6.03967	10.0283
ENSG00000084207.16	GSTP1	342.446	204.454	-0.741271	8.99886e-07	5.79125e-05	301.813	307.555	371.682	357.362	308.569	407.697	213.208	182.036	204.558	218.013
ENSG00000144619.14	CNTN4	0.618428	1.54067	0.650618	9.05836e-07	5.8031e-05	0.364843	0.793771	0.846002	0.339764	0.558967	0.807219	1.93886	0.89208	1.81642	1.51533
ENSG00000281991.1	TMEM265	5.25156	1.65894	-1.23336	9.05184e-07	5.8031e-05	8.60101	3.34986	6.57255	4.14142	4.47812	4.36638	1.00634	1.50006	2.3508	1.77858
ENSG00000258311.5	AC009779.3	10.953	3.41793	-1.43593	9.17617e-07	5.86527e-05	11.9381	5.45219	17.4375	9.8047	7.9571	13.1283	2.95552	2.87662	4.81373	3.02584
ENSG00000076513.16	ANKRD13A	38.3394	8.94589	-1.9838	9.33299e-07	5.9253e-05	92.0247	15.8214	29.4312	47.7109	19.032	26.0159	9.50743	7.11943	9.24923	9.90746
ENSG00000097021.19	ACOT7	12.433	5.65007	-1.01434	9.32075e-07	5.9253e-05	13.1438	8.42292	17.1417	10.8496	9.65273	15.3871	6.20779	5.43958	5.7345	5.21842
ENSG00000163739.4	CXCL1	1.88588	0.220813	-1.24117	9.30931e-07	5.9253e-05	4.16829	1.7311	2.10879	0.985956	0.852424	1.46873	0.1753	0.424637	0.0834	0.199917
ENSG00000237022.10	HLA-C	0.265697	5.21523	2.29587	9.36885e-07	5.93472e-05	0.525095	0.259911	0.209906	0.202676	0.173204	0.223392	13.0603	3.2161	0.049202	4.5353
ENSG00000078804.12	TP53INP2	33.7989	67.2487	0.97176	9.79904e-07	6.19334e-05	33.2902	38.1463	33.1699	28.8764	41.9133	27.3973	79.955	59.6074	73.0639	56.3686
ENSG00000135976.17	ANKRD36	1.73233	3.68535	0.778022	1.02758e-06	6.48019e-05	1.33171	2.20813	2.19615	2.28133	1.24593	1.13076	3.41793	3.46887	3.45453	4.40007
ENSG00000166432.14	ZMAT1	2.5408	6.1646	1.01681	1.0354e-06	6.51495e-05	1.69939	4.55569	1.9872	2.0644	1.96201	2.9761	5.73145	5.87606	5.66806	7.38282
ENSG00000180773.14	SLC36A4	11.2061	3.33094	-1.49485	1.05265e-06	6.60877e-05	14.7137	6.24791	19.9772	13.3096	6.3939	6.59431	3.39115	3.04257	2.07604	4.81399
ENSG00000067182.7	TNFRSF1A	42.5386	19.623	-1.07804	1.05822e-06	6.629e-05	64.9699	30.9321	65.4831	36.0329	25.5546	32.2591	18.4994	19.9413	18.162	21.8892
ENSG00000169499.14	PLEKHA2	16.8741	31.0828	0.84393	1.06476e-06	6.6552e-05	16.2867	19.3251	20.6917	14.167	17.8314	12.9425	32.4485	26.9501	26.4249	38.5075
ENSG00000124222.22	STX16	20.8487	29.1739	0.465749	1.08017e-06	6.73663e-05	23.2346	26.2277	22.6521	18.5293	17.9067	16.542	29.8286	22.8659	30.8705	33.1304
ENSG00000141030.12	COPS3	59.9029	38.242	-0.634112	1.08281e-06	6.73821e-05	63.0373	57.0948	56.9484	68.6106	58.5088	55.2172	38.9306	37.4378	39.6756	36.9239
ENSG00000270011.7	ZNF559-ZNF177	2.82646	5.08543	0.66935	1.08607e-06	6.74364e-05	2.29754	3.21454	2.26764	3.2056	3.04684	2.92658	5.07889	3.8698	5.22132	6.17171
ENSG00000071282.11	LMCD1	587.305	31.6048	-4.17341	1.10159e-06	6.82504e-05	2192.43	84.989	260.84	383.748	84.5571	517.264	24.7527	32.739	30.578	38.3494
ENSG00000185650.9	ZFP36L1	33.1837	21.3212	-0.614895	1.13038e-06	6.98809e-05	26.1803	40.3199	42.2712	37.1095	22.8767	30.3448	18.2569	20.2931	20.0559	26.6789
ENSG00000197905.8	TEAD4	30.5972	4.54742	-2.50991	1.15235e-06	7.10832e-05	62.4993	7.37577	59.4533	25.4123	14.067	14.7758	5.88129	5.14117	4.27176	2.89546
ENSG00000162383.11	SLC1A7	0.331432	1.93413	1.13995	1.15997e-06	7.12485e-05	0.032837	0.680231	0.290858	0.270046	0.499041	0.215579	1.71139	1.84278	2.08219	2.10016
ENSG00000162551.13	ALPL	11.0141	3.99228	-1.26696	1.16007e-06	7.12485e-05	6.16755	13.0517	11.8381	12.6155	6.58527	15.8266	4.04993	4.66535	2.25327	5.00057
ENSG00000145050.15	MANF	62.8899	33.7742	-0.877572	1.18771e-06	7.2788e-05	67.7301	55.7003	91.8732	53.6586	45.7824	62.595	31.8285	30.114	38.6513	34.5029
ENSG00000277072.4	STAG3L2	5.87788	10.2704	0.712504	1.21506e-06	7.43028e-05	7.9142	7.01492	5.02139	6.38546	3.89418	5.03711	10.6333	10.2667	9.07	11.1116
ENSG00000011009.10	LYPLA2	23.0392	18.2582	-0.319917	1.22721e-06	7.48837e-05	23.2659	23.6813	24.2202	25.4768	19.9982	21.5927	18.0097	17.7701	18.5458	18.7071
ENSG00000125912.10	NCLN	17.0278	10.4722	-0.65208	1.23094e-06	7.49493e-05	21.5372	16.2064	21.508	15.3115	12.3464	15.2571	10.3875	9.53876	11.495	10.4675
ENSG00000136699.19	SMPD4	22.2516	18.1435	-0.280472	1.27364e-06	7.73828e-05	21.3335	21.7919	23.6519	25.7793	18.0505	22.9022	18.0118	13.5465	19.3189	21.6968
ENSG00000133800.8	LYVE1	13.5689	3.41462	-1.72254	1.28697e-06	7.80245e-05	16.1204	18.1673	20.5892	15.6677	6.44209	4.42699	1.98148	6.48534	2.33867	2.85299
ENSG00000188042.7	ARL4C	2.36198	0.531436	-1.13443	1.30641e-06	7.90334e-05	4.48781	2.16763	1.06579	2.20239	1.14227	3.10601	0.438762	0.782351	0.287027	0.617604
ENSG00000007908.15	SELE	1.58097	0.142702	-1.17546	1.31181e-06	7.91907e-05	4.84943	1.26942	1.11145	1.23988	0.14335	0.87229	0.067103	0.215533	0.245169	0.043001
ENSG00000183798.4	EMILIN3	0.756404	4.36651	1.61136	1.31861e-06	7.94313e-05	0.227646	1.19961	0.375135	0.564631	1.65672	0.514682	4.09233	2.47969	5.69874	5.19527
ENSG00000166130.14	IKBIP	6.04437	2.49379	-1.01168	1.33162e-06	8.00443e-05	8.17638	3.43412	7.03008	5.97459	4.45704	7.19403	2.02721	2.84208	2.35731	2.74858
ENSG00000160469.16	BRSK1	2.97953	8.52164	1.25861	1.33643e-06	8.01631e-05	4.12153	2.66843	1.60894	3.27202	2.90959	3.29665	9.39809	4.69082	8.52084	11.4768
ENSG00000214711.9	CAPN14	0.0930335	0.408671	0.365997	1.34375e-06	8.04314e-05	0.039024	0.166691	0.0764	0.057466	0.048979	0.169641	0.616321	0.44615	0.226744	0.345469
ENSG00000269335.5	IKBKG	17.5982	13.7525	-0.334209	1.34701e-06	8.04559e-05	17.0036	15.0486	19.6482	17.7706	18.3188	17.7996	14.2312	10.1978	13.4879	17.093
ENSG00000005471.16	ABCB4	2.17205	4.53793	0.803928	1.3588e-06	8.09889e-05	1.99174	2.92671	1.77359	2.4359	2.23756	1.66683	5.09539	5.89363	4.25734	2.90534
ENSG00000166831.8	RBPMS2	218.891	104.559	-1.05874	1.39691e-06	8.30851e-05	307.102	164.533	265.493	224.378	128.584	223.258	103.636	106.023	102.622	105.955
ENSG00000071859.14	FAM50A	54.6493	31.8017	-0.762593	1.4057e-06	8.34325e-05	44.7812	53.2544	64.2396	48.7365	60.9311	55.9529	30.7003	29.9328	32.6593	33.9144
ENSG00000108518.7	PFN1	280.409	147.684	-0.920424	1.41091e-06	8.35661e-05	245.776	208.989	324.453	276.446	315.813	310.977	136.55	139.662	165.049	149.473
ENSG00000123143.12	PKN1	66.2694	47.2595	-0.47914	1.41805e-06	8.38131e-05	58.1766	72.8827	68.5854	68.1363	67.3694	62.4662	47.837	44.0415	51.1266	46.0327
ENSG00000108829.9	LRRC59	36.1852	14.0733	-1.30273	1.45279e-06	8.5509e-05	56.4709	19.7499	49.1254	31.6873	25.9569	34.1208	13.529	11.9024	15.4405	15.4214
ENSG00000180772.6	AGTR2	0.0546653	0.317232	0.320724	1.4522e-06	8.5509e-05	0.026022	0.061903	0.034131	0.123263	0.065643	0.01703	0.28304	0.166691	0.461784	0.357414
ENSG00000015285.10	WAS	2.99515	1.28803	-0.804142	1.47161e-06	8.64365e-05	1.99742	3.2086	2.12066	4.74312	3.04073	2.86038	0.977574	1.05861	1.29489	1.82106
ENSG00000065882.15	TBC1D1	95.127	53.3831	-0.821783	1.47761e-06	8.66086e-05	83.3658	76.5144	139.711	92.913	91.6672	86.5904	49.8942	50.4075	54.8237	58.4069
ENSG00000084636.17	COL16A1	11.6308	46.4487	1.90942	1.52222e-06	8.90391e-05	5.85676	15.6864	6.92406	8.05282	15.1522	18.1128	36.851	33.7932	50.7425	64.4081
ENSG00000175505.10	CLCF1	6.21109	1.08046	-1.79331	1.55498e-06	9.07669e-05	13.3401	1.81733	5.74114	6.66825	1.85957	7.84015	0.984669	1.52608	0.748663	1.06243
ENSG00000166226.12	CCT2	125.77	47.226	-1.39433	1.5615e-06	9.07725e-05	207.988	67.4001	145.771	151.935	91.1524	90.3742	51.862	44.682	47.0747	45.2852
ENSG00000174899.10	PQLC2L	1.52935	0.470156	-0.782797	1.55869e-06	9.07725e-05	1.02295	1.35423	2.36657	1.88436	1.49838	1.04961	0.49091	0.602625	0.253909	0.533182
ENSG00000129911.8	KLF16	4.45686	2.1806	-0.778772	1.59018e-06	9.20609e-05	5.60396	2.73468	5.64871	4.53168	4.09635	4.12581	2.58392	2.00765	2.60943	1.52141
ENSG00000136193.16	SCRN1	5.04542	9.85247	0.844108	1.58845e-06	9.20609e-05	5.95171	4.92617	4.67626	4.82577	6.24925	3.64339	9.89098	8.04451	10.0026	11.4718
ENSG00000127946.16	HIP1	5.96425	9.6082	0.607141	1.59521e-06	9.21635e-05	5.83154	7.61712	6.21175	6.04054	5.54541	4.53911	10.1459	7.91571	9.79988	10.5713
ENSG00000170390.15	DCLK2	8.85593	20.867	1.14969	1.62282e-06	9.35673e-05	10.5355	11.031	7.54174	9.17116	8.55749	6.2987	23.0214	16.057	25.9023	18.4875
ENSG00000102265.11	TIMP1	309.68	81.9335	-1.9054	1.62987e-06	9.3746e-05	466.448	150.105	350.298	293.549	149.065	448.612	44.3726	112.902	57.5706	112.889
ENSG00000178922.16	HYI	9.58826	20.2643	1.00597	1.63256e-06	9.3746e-05	7.58252	11.9532	10.2784	11.2882	5.48032	10.9469	19.3293	20.2504	20.0667	21.4109
ENSG00000198406.7	BZW1P2	9.28182	2.75777	-1.45215	1.66177e-06	9.50371e-05	14.8185	5.49235	10.7674	12.0903	7.82082	4.70155	2.6238	2.21468	1.79721	4.3954
ENSG00000198932.12	GPRASP1	2.83754	6.80645	1.02449	1.65991e-06	9.50371e-05	3.35144	3.03941	4.78605	2.23993	2.14598	1.46244	5.13285	6.08769	7.15271	8.85257
ENSG00000138646.8	HERC5	1.29493	2.36732	0.553155	1.6993e-06	9.68155e-05	0.992402	1.80033	1.23304	1.68024	0.88312	1.18042	2.00609	2.63057	2.06324	2.76939
ENSG00000184007.19	PTP4A2	121.83	42.2958	-1.50436	1.69972e-06	9.68155e-05	99.7031	72.653	269.578	128.814	83.9856	76.2461	40.3841	37.9682	43.0257	47.8053
ENSG00000142544.6	CTU1	3.24392	1.6584	-0.674841	1.70616e-06	9.69865e-05	4.29301	2.99791	4.21069	2.70436	2.41553	2.84205	1.76523	1.66251	1.45913	1.74673
ENSG00000165689.16	SDCCAG3	24.1861	17.5355	-0.442336	1.71951e-06	9.75493e-05	21.8941	25.0838	32.4903	22.2304	19.2436	24.1741	16.595	15.6042	17.2597	20.683
ENSG00000251201.8	TMED7-TICAM2	0.780568	0.331996	-0.418748	1.7261e-06	9.77272e-05	0.877548	0.747153	1.62854	0.209751	0.554822	0.665592	0.526561	0.142654	0.371479	0.28729
ENSG00000206458.10	PSORS1C1	0.440745	2.01117	1.06351	1.73867e-06	9.82418e-05	0.034296	1.21581	0.037253	0.901533	0	0.455579	1.52676	1.71633	3.75114	1.05043
ENSG00000132915.10	PDE6A	0.211249	0.451641	0.26119	1.76725e-06	9.92614e-05	0.138426	0.299916	0.214499	0.281917	0.212186	0.120548	0.553661	0.395058	0.363543	0.494303
ENSG00000182179.12	UBA7	11.3165	26.2041	1.14323	1.76325e-06	9.92614e-05	8.32658	20.5058	8.56793	12.2973	9.9706	8.23105	24.9916	24.9346	27.9894	26.901
ENSG00000213694.3	S1PR3	11.3357	4.34417	-1.2068	1.76686e-06	9.92614e-05	6.73334	11.2802	18.7595	14.7503	8.1484	8.34249	3.52345	2.89496	5.86146	5.09683
ENSG00000157404.15	KIT	0.596037	1.54803	0.67489	1.79206e-06	0.000100455	0.785858	0.463382	0.969761	0.606242	0.367741	0.383238	1.33636	0.828624	2.34631	1.68084
ENSG00000111057.10	KRT18	5.47574	1.5631	-1.33715	1.81357e-06	0.00010146	5.04786	2.38994	11.6424	5.26823	3.52054	4.98545	1.53346	1.70788	1.44966	1.56141
ENSG00000088298.12	EDEM2	11.6621	6.08895	-0.836874	1.84955e-06	0.000103064	11.5805	9.0779	16.5384	12.8016	10.8975	9.0768	5.0892	6.55002	5.35602	7.36057
ENSG00000100934.14	SEC23A	32.4747	27.774	-0.218305	1.84889e-06	0.000103064	34.8707	34.7978	37.4035	35.7526	25.6909	26.3328	26.4414	21.8575	28.5668	34.2304
ENSG00000125753.13	VASP	39.23	17.5371	-1.11786	1.86925e-06	0.000103753	57.1819	19.212	57.4443	29.6888	33.0989	38.7542	18.1537	17.7717	19.109	15.1138
ENSG00000196724.12	ZNF418	5.50215	11.2081	0.908848	1.86673e-06	0.000103753	3.97916	9.24093	5.73539	5.21207	3.70968	5.13567	11.5112	9.21593	11.7894	12.3158
ENSG00000116489.12	CAPZA1	24.4609	16.0831	-0.575708	1.8955e-06	0.000105003	31.3111	19.1759	30.9645	24.8965	19.6019	20.8153	13.7202	14.2265	17.9286	18.4573
ENSG00000131203.12	IDO1	0.144245	0.907474	0.737268	1.91028e-06	0.000105615	0.07979	0.082848	0.155516	0.089683	0.305305	0.152326	0.639504	0.890848	1.2253	0.874244
ENSG00000101638.13	ST8SIA5	2.13074	7.03174	1.35921	1.91853e-06	0.000105864	2.50411	2.43097	1.35418	1.54221	3.53424	1.4187	8.50515	3.09497	11.9013	4.62552
ENSG00000062716.12	VMP1	37.441	25.5391	-0.534525	1.9395e-06	0.000106812	49.201	35.0934	44.2014	37.1583	25.5485	33.4434	25.5752	23.048	25.336	28.1973
ENSG00000013306.15	SLC25A39	49.5709	31.1609	-0.652999	1.9564e-06	0.000107534	39.5552	55.1959	51.316	52.3732	51.5104	47.4747	28.7727	30.2913	36.1499	29.4298
ENSG00000081791.8	KIAA0141	62.4912	90.9693	0.534595	1.97976e-06	0.000107977	57.6166	63.8805	67.843	64.4507	61.0801	60.0765	99.1386	77.6637	99.9552	87.1197
ENSG00000115216.13	NRBP1	48.0872	30.827	-0.625095	1.97905e-06	0.000107977	50.639	38.9874	56.6827	59.9527	39.7417	42.52	30.7512	28.3609	32.6633	31.5328
ENSG00000160606.10	TLCD1	2.68427	0.629233	-1.17719	1.97051e-06	0.000107977	3.0997	1.2227	4.94858	3.2808	1.9007	1.65315	0.771638	0.638797	0.617896	0.4886
ENSG00000183655.12	KLHL25	3.31867	1.58182	-0.742199	1.97623e-06	0.000107977	4.10775	2.70563	3.59524	4.06487	2.25022	3.18834	1.69185	1.09503	1.47046	2.06995
ENSG00000114850.6	SSR3	192.934	86.1206	-1.15448	1.99113e-06	0.00010818	304.046	136.487	196.662	207.877	188.839	123.695	90.1905	76.892	99.9719	77.4281
ENSG00000141622.13	RNF165	0.654483	1.65693	0.683381	1.98924e-06	0.00010818	0.279552	0.82843	0.812203	0.639676	0.969563	0.397473	1.45951	1.31031	2.89735	0.960556
ENSG00000137692.11	DCUN1D5	24.379	14.4998	-0.711383	1.99989e-06	0.000108447	28.1494	21.7287	23.7405	28.3393	22.1606	22.1555	15.0829	12.8698	16.3199	13.7267
ENSG00000164897.12	TMUB1	23.045	13.0304	-0.777182	2.00519e-06	0.000108526	19.3467	20.1516	26.0383	26.6491	22.793	23.2912	13.1261	13.3298	14.7747	10.8909
ENSG00000109472.13	CPE	19.6318	42.0337	1.0606	2.03198e-06	0.00010914	10.2137	26.8223	23.0095	25.4284	16.5162	15.8007	35.4917	36.1198	48.3678	48.1557
ENSG00000168056.15	LTBP3	43.7759	81.8401	0.887607	2.03053e-06	0.00010914	32.8378	65.0088	38.2979	32.0902	39.0665	55.3543	75.1053	71.314	87.5717	93.3695
ENSG00000174444.14	RPL4	1080.62	638.682	-0.757766	2.02586e-06	0.00010914	1077.24	808.404	1285.09	1171.84	1012.64	1128.5	667.054	551.573	647.164	688.936
ENSG00000189212.12	DPY19L2P1	11.292	23.5279	0.996701	2.02708e-06	0.00010914	7.66723	16.5421	9.78624	12.0613	12.288	9.40738	29.9411	18.8796	22.9068	22.3842
ENSG00000137154.12	RPS6	851.216	469.618	-0.856663	2.15375e-06	0.000115461	825.42	587.486	975.419	991.468	850.16	877.346	508.316	408.202	456.252	505.703
ENSG00000160685.13	ZBTB7B	36.3186	18.7145	-0.92064	2.15946e-06	0.000115547	48.2479	28.4345	42.4843	37.2491	34.191	27.3051	19.0609	14.2013	22.9467	18.6491
ENSG00000213672.7	NCKIPSD	8.52787	23.2376	1.34702	2.16445e-06	0.000115596	7.40166	7.81844	5.89274	10.6138	8.95487	10.4857	18.1142	16.6642	20.4721	37.6998
ENSG00000181666.17	HKR1	27.1445	41.7245	0.602211	2.1716e-06	0.000115759	25.6302	37.0977	29.164	22.3108	25.0445	23.6199	42.6612	41.2915	42.7728	40.1726
ENSG00000158023.9	WDR66	1.63443	4.50216	1.06251	2.18461e-06	0.000116233	2.56504	1.49067	2.20309	1.0558	1.72181	0.77015	5.31563	2.91507	5.23705	4.5409
ENSG00000074706.13	IPCEF1	0.12311	0.351923	0.267513	2.22055e-06	0.000117347	0.068622	0.173295	0.043683	0.257361	0.061312	0.134389	0.364209	0.2699	0.212952	0.56063
ENSG00000132471.11	WBP2	151.297	86.2956	-0.802903	2.22216e-06	0.000117347	172.324	127.58	202.595	115.633	151.568	138.079	84.5321	89.4348	85.7137	85.5016
ENSG00000184208.10	C22orf46	5.52339	12.195	1.01629	2.21765e-06	0.000117347	3.30294	9.29652	4.12094	6.09836	5.00586	5.31574	13.0636	10.1313	13.188	12.3969
ENSG00000239779.6	WBP1	21.906	44.2649	0.982665	2.21877e-06	0.000117347	14.3805	35.4462	19.211	21.3998	20.4468	20.5518	46.9571	40.7761	43.8503	45.476
ENSG00000122026.10	RPL21	662.157	345.263	-0.937483	2.25333e-06	0.000118771	553.687	472.425	784.02	777.484	722.128	663.197	382.862	318.56	330.052	349.577
ENSG00000102879.15	CORO1A	7.38805	3.83067	-0.796114	2.27111e-06	0.000119485	9.24375	5.89447	6.96952	8.44798	5.18484	8.58777	2.98508	3.96331	4.24535	4.12893
ENSG00000165476.13	REEP3	13.0974	7.28318	-0.76717	2.30121e-06	0.000120843	13.0113	8.8124	17.2194	14.2482	13.5769	11.7161	7.32069	5.83653	7.07147	8.90404
ENSG00000254636.1	ARMS2	0.0717652	0.818959	0.763124	2.3136e-06	0.000121269	0.038706	0.170813	0.076097	0.068981	0	0.075994	0.912339	1.00943	0.364764	0.989304
ENSG00000223802.7	CERS1	0.295345	1.04266	0.657116	2.34318e-06	0.000122592	0.224405	0.312753	0.074928	0.167601	0.312886	0.6795	1.01899	1.42306	0.69317	1.03544
ENSG00000113108.19	APBB3	8.68365	21.2227	1.19841	2.45311e-06	0.00012787	4.26053	14.9404	8.35941	8.23514	7.59295	8.71348	23.7432	15.4527	21.5141	24.1808
ENSG00000113389.15	NPR3	9.86005	32.791	1.63761	2.44999e-06	0.00012787	14.141	11.1399	4.52496	7.91399	7.33944	14.101	25.307	30.0634	46.0812	29.7122
ENSG00000133135.13	RNF128	0.261908	0.0210805	-0.30551	2.58402e-06	0.000134445	0.426786	0.356897	0.03733	0.315886	0.067288	0.367262	0.008532	0.026977	0.018932	0.029881
ENSG00000116670.14	MAD2L2	16.5664	8.75674	-0.848346	2.61994e-06	0.000136064	15.3591	15.2855	25.1983	16.4775	15.6974	11.3805	8.53116	9.61725	8.11798	8.76057
ENSG00000019169.10	MARCO	7.13429	0.554184	-2.38786	2.64616e-06	0.000137064	16.1331	7.29175	8.11281	4.66221	2.17289	4.433	0.448381	1.15348	0.015155	0.599718
ENSG00000187961.13	KLHL17	5.39849	2.81188	-0.747232	2.64891e-06	0.000137064	5.17228	4.66213	5.60839	5.98446	4.36723	6.59648	2.82005	3.02324	2.79395	2.61026
ENSG00000172156.3	CCL11	9.70804	1.93529	-1.86712	2.66403e-06	0.000137594	4.63108	5.77454	5.34914	7.38275	10.8393	24.2714	1.63587	2.33001	2.24163	1.53365
ENSG00000110080.18	ST3GAL4	52.1892	31.0434	-0.731109	2.70672e-06	0.000139465	63.3076	57.7695	41.4455	47.2994	46.791	56.5224	24.2652	34.0976	25.941	39.8696
ENSG00000128272.14	ATF4	207.83	82.8895	-1.31577	2.71013e-06	0.000139465	213.859	206.068	404.983	170.602	127.69	123.779	85.3026	75.6677	80.5998	89.9878
ENSG00000123395.14	ATG101	23.1507	12.9986	-0.786783	2.74158e-06	0.000140827	29.7904	19.3562	19.9639	26.526	17.7695	25.4983	12.1067	12.2065	14.4318	13.2494
ENSG00000182841.12	RRP7BP	3.90949	6.22613	0.557651	2.76973e-06	0.000142015	4.68729	4.26234	4.23268	3.4329	2.46474	4.37697	6.104	4.83449	6.48291	7.48312
ENSG00000183722.7	LHFPL6	31.7376	53.779	0.742675	2.82197e-06	0.000144171	21.4126	38.4016	37.2164	33.4746	31.1745	28.746	52.4496	43.0807	58.2154	61.3705
ENSG00000187730.8	GABRD	0.296538	0.791976	0.466886	2.82198e-06	0.000144171	0.191379	0.509017	0.415152	0.264412	0.126832	0.272439	0.546881	1.03887	0.538851	1.0433
ENSG00000276458.4	LENG8	1.2256	3.97557	1.16067	2.8413e-06	0.000144896	0.445795	1.21812	1.96809	1.62718	1.04238	1.05201	7.55629	4.3764	1.69105	2.27854
ENSG00000107738.19	VSIR	36.6151	24.2933	-0.572558	2.87222e-06	0.000146209	36.0297	44.7342	34.2016	42.4267	29.1234	33.175	21.8897	28.4664	26.4616	20.3554
ENSG00000197563.10	PIGN	9.54857	13.4327	0.452296	2.89007e-06	0.000146853	9.70946	11.5772	10.8306	9.16255	8.38522	7.6264	13.1141	12.3092	14.3814	13.9262
ENSG00000105063.18	PPP6R1	24.1272	16.9444	-0.485716	2.95122e-06	0.000149691	30.3805	23.9379	26.5544	22.8051	19.5104	21.5747	14.789	16.6621	18.7071	17.6193
ENSG00000049449.9	RCN1	33.1275	16.8535	-0.934724	3.00191e-06	0.000151989	35.6244	25.4699	51.0776	28.8283	23.2258	34.5388	16.0224	16.6249	16.2363	18.5305
ENSG00000220553.1	RPL5P19	0.0726387	1.01724	0.911222	3.01727e-06	0.000152494	0	0.030392	0.202862	0	0	0.202578	0.779964	0.932258	0.541305	1.81545
ENSG00000118971.7	CCND2	29.7914	65.0536	1.10111	3.03767e-06	0.000153251	35.8186	41.1211	42.1105	20.7315	17.6225	21.3439	74.8032	57.1927	77.2269	50.9917
ENSG00000106211.8	HSPB1	4010.24	1228.74	-1.70569	3.05386e-06	0.000153793	8179.81	1747.66	3059.88	3975.29	3161.46	3937.35	1404.2	1125.67	1244.45	1140.66
ENSG00000178307.9	TMEM11	24.3536	17.5069	-0.454122	3.07538e-06	0.000154601	27.2611	27.1089	24.9546	25.0529	19.9077	21.8362	18.5293	17.867	18.2725	15.359
ENSG00000085788.13	DDHD2	21.4914	29.5124	0.440023	3.0899e-06	0.000155055	19.5559	25.4576	24.5473	22.0437	20.237	17.1068	36.9335	21.7621	28.9906	30.3634
ENSG00000223547.9	ZNF844	2.47874	5.68292	0.941913	3.11533e-06	0.000156054	1.6645	4.10886	3.27808	1.85832	2.05601	1.90666	6.47259	5.82205	4.36677	6.07025
ENSG00000183018.8	SPNS2	8.21698	3.41685	-1.06128	3.1288e-06	0.000156451	8.12381	4.98553	14.0867	9.31781	4.17744	8.61062	3.46513	3.44988	3.16972	3.58269
ENSG00000147872.9	PLIN2	167.411	34.3199	-2.25344	3.2665e-06	0.000163048	148.374	75.3795	477.385	148.964	68.566	85.7996	22.041	38.5143	33.9427	42.7817
ENSG00000175294.5	CATSPER1	0.2703	0.882057	0.56714	3.30931e-06	0.000164894	0.323637	0.276741	0.291709	0.259943	0.16905	0.300723	1.11464	0.817032	0.991101	0.605454
ENSG00000148090.11	AUH	26.7118	39.0228	0.530323	3.33851e-06	0.000166056	24.4935	34.3725	26.6008	28.3573	23.5607	22.8861	44.1855	35.1127	41.2262	35.567
ENSG00000071626.16	DAZAP1	75.5847	47.9573	-0.645532	3.36163e-06	0.000166912	83.7796	63.627	100.028	73.4424	59.1955	73.436	46.1562	38.4867	53.3824	53.804
ENSG00000255085.8	AF186192.2	4.74843	10.2457	0.968136	3.39506e-06	0.000168276	3.86464	7.30874	6.0712	3.44244	4.44563	3.3579	12.5332	8.70836	10.5237	9.21759
ENSG00000124731.12	TREM1	1.80184	0.269348	-1.14229	3.41807e-06	0.00016912	4.45812	0.818356	1.84488	1.26698	0.740576	1.68214	0.157884	0.497679	0.202835	0.218992
ENSG00000109917.10	ZPR1	26.3593	12.0579	-1.0671	3.44142e-06	0.000169977	42.6225	15.7309	32.3649	25.4564	19.8882	22.0927	11.5714	11.8306	12.597	12.2327
ENSG00000160877.5	NACC1	16.1895	10.0975	-0.631295	3.53486e-06	0.000174288	22.3977	13.1005	13.1752	19.5302	15.1111	13.8223	10.143	10.1298	10.2769	9.84022
ENSG00000100154.14	TTC28	4.56964	8.62346	0.788972	3.5552e-06	0.000174985	4.39121	7.35327	3.81909	3.5739	5.35502	2.92534	11.1119	5.14043	9.00772	9.2338
ENSG00000236155.6	AL355877.1	1.727	4.49397	1.01054	3.63146e-06	0.000178428	1.15492	3.34721	1.32963	1.53174	1.41063	1.58784	4.85863	3.75878	4.30314	5.05533
ENSG00000117592.8	PRDX6	170.803	107.696	-0.660452	3.6802e-06	0.000180509	131.926	219.84	206.236	176.216	137.944	152.655	100.38	113.786	110.487	106.132
ENSG00000158716.8	DUSP23	19.1792	9.19563	-0.984922	3.6919e-06	0.000180769	13.7219	18.8858	26.3191	19.28	15.4451	21.4236	7.44949	11.6021	7.50992	10.221
ENSG00000181924.6	COA4	52.0052	32.6147	-0.657041	3.71138e-06	0.000181408	49.3961	43.4597	54.4849	61.4712	47.5222	55.6971	32.6548	31.996	32.5124	33.2957
ENSG00000171206.14	TRIM8	52.622	34.3499	-0.601119	3.74721e-06	0.000182528	60.4781	47.4992	61.3803	58.7463	40.5272	47.101	28.3751	36.1063	36.8457	36.0725
ENSG00000182173.12	TSEN54	7.95184	4.80357	-0.625243	3.74079e-06	0.000182528	7.19292	8.37882	11.6014	7.2143	6.3908	6.9328	4.67916	3.62185	5.89752	5.01576
ENSG00000180182.10	MED14	10.205	13.8984	0.411015	3.76058e-06	0.000182864	10.2173	12.8346	10.2582	11.7424	9.06359	7.1138	13.5462	13.9274	13.3791	14.7408
ENSG00000206480.11	FLOT1	126.309	69.2428	-0.85791	3.80289e-06	0.000184603	107.396	98.5509	187.994	127.573	113.224	123.115	67.4634	67.0233	76.9269	65.5577
ENSG00000116161.17	CACYBP	53.4019	31.1689	-0.757991	3.8095e-06	0.000184607	60.1067	69.6592	47.0114	68.0615	37.1013	38.4716	33.1972	31.7744	31.4245	28.2796
ENSG00000167964.12	RAB26	0.418444	1.53387	0.83703	3.8412e-06	0.000185825	0.355254	0.84348	0.157969	0.230401	0.48176	0.441803	1.86972	1.81416	1.44168	1.0099
ENSG00000198169.8	ZNF251	3.45409	6.72038	0.793542	3.85864e-06	0.000186349	2.46609	4.99493	3.09102	4.94157	1.99463	3.23628	6.32049	7.24895	7.41581	5.89627
ENSG00000080709.14	KCNN2	2.09841	4.39419	0.799877	3.88336e-06	0.000187223	2.28357	3.52262	1.98975	1.99597	1.57934	1.21923	3.28144	4.5466	5.30739	4.44134
ENSG00000115350.11	POLE4	40.5222	24.7032	-0.691937	3.89416e-06	0.000187424	40.9165	39.1599	37.6318	49.5608	41.6269	34.2374	28.6977	29.4602	18.9402	21.7146
ENSG00000121933.18	TMIGD3	1.70727	0.401404	-0.949965	3.92243e-06	0.000188463	1.0529	1.42639	1.10387	3.76669	1.48104	1.41272	0.357837	0.533187	0.229363	0.48523
ENSG00000173465.7	SSSCA1	34.529	21.2813	-0.673158	3.96673e-06	0.000190109	31.1716	31.6587	36.6785	33.0352	37.0257	37.604	20.1614	21.1817	22.2312	21.5511
ENSG00000204628.11	RACK1	674.106	427.271	-0.65659	3.97013e-06	0.000190109	749.066	557.226	667.511	726.639	615.401	728.796	421.869	381.637	420.058	485.521
ENSG00000143994.13	ABHD1	1.46861	4.32497	1.10907	3.98645e-06	0.000190567	0.866022	2.38387	0.730524	1.4463	1.97338	1.41159	3.79086	4.76262	3.4014	5.34499
ENSG00000168135.4	KCNJ4	17.4499	35.4906	0.983909	4.06169e-06	0.000193836	24.4005	14.677	17.8566	13.817	14.382	19.5665	37.2094	29.3832	44.0399	31.3299
ENSG00000152952.11	PLOD2	12.7439	6.76184	-0.824317	4.10103e-06	0.000195383	13.2554	9.64488	16.889	11.6123	12.9383	12.1233	7.7555	6.87037	6.10363	6.31785
ENSG00000087053.18	MTMR2	11.4417	9.32972	-0.268381	4.16809e-06	0.000197911	12.7334	11.1462	12.0197	12.0658	9.75178	10.9333	8.75868	8.78814	9.57418	10.1979
ENSG00000115594.11	IL1R1	20.6608	8.46874	-1.19384	4.1612e-06	0.000197911	21.782	11.8828	32.9536	24.0167	13.5667	19.763	7.76192	6.6544	6.91303	12.5456
ENSG00000161249.20	DMKN	5.59399	12.2777	1.00978	4.1955e-06	0.000198878	6.60847	8.34191	5.70385	4.50429	5.01515	3.39026	13.6778	16.111	10.3819	8.94003
ENSG00000084073.8	ZMPSTE24	20.5658	12.3073	-0.696527	4.21294e-06	0.00019937	24.8622	18.732	25.8007	22.7274	16.0495	15.223	11.9369	13.1743	12.7512	11.3668
ENSG00000163444.11	TMEM183A	21.5901	14.7622	-0.519221	4.284e-06	0.000202394	23.0032	19.8355	25.3343	24.4571	19.2919	17.6185	15.6	13.4223	14.9843	15.0422
ENSG00000107175.11	CREB3	18.3504	13.0662	-0.460132	4.41214e-06	0.000208042	16.4999	19.0859	19.4493	21.6373	15.4214	18.0089	11.3663	12.659	14.1449	14.0947
ENSG00000165105.9	RASEF	1.35756	2.8707	0.715301	4.41828e-06	0.000208042	1.38663	2.27723	1.16906	0.946393	1.03629	1.32976	2.62497	2.64517	3.26264	2.95003
ENSG00000074800.14	ENO1	233.132	92.2928	-1.32749	4.44179e-06	0.000208801	258.394	111.5	402.843	196.031	198.195	231.831	87.2287	90.3295	94.2994	97.3135
ENSG00000106366.8	SERPINE1	161.119	12.1404	-3.62498	4.49436e-06	0.000209875	461.841	28.0047	52.2468	82.4669	71.756	270.398	5.90602	8.93432	13.3281	20.393
ENSG00000134152.10	KATNBL1	18.506	13.33	-0.444882	4.48887e-06	0.000209875	20.8691	18.3495	20.712	18.7557	16.3406	16.0089	14.8481	11.4241	12.4649	14.5827
ENSG00000148303.16	RPL7A	759.418	426.704	-0.830179	4.48611e-06	0.000209875	756.813	547.105	819.715	831.632	706.915	894.329	449.339	367.836	416.466	473.177
ENSG00000171135.13	JAGN1	21.3139	8.66256	-1.20747	4.48005e-06	0.000209875	30.8229	13.8206	26.6121	24.7138	12.7255	19.1886	10.0453	7.34676	8.35977	8.89842
ENSG00000108556.7	CHRNE	0.363815	4.0633	1.89243	4.50826e-06	0.000210177	0.178106	0.586135	0.327431	0.321898	0.214906	0.554416	0.321006	5.47212	0.592663	9.8674
ENSG00000256029.6	AL590560.1	1.08199	3.64751	1.15849	4.54261e-06	0.00021143	0.314527	2.11732	0.719172	0.956603	0.651094	1.73325	4.0782	4.42068	3.04922	3.04196
ENSG00000108759.3	KRT32	0.461709	0.0361942	-0.496362	4.56965e-06	0.000212338	0.81543	0.309109	0.17824	0.214764	0.274258	0.978455	0	0.076227	0.03204	0.03651
ENSG00000107282.7	APBA1	0.748846	1.00875	0.199892	4.64447e-06	0.000215461	0.488672	1.03625	0.961442	1.15323	0.471938	0.381542	0.972505	0.854961	0.830819	1.3767
ENSG00000168077.13	SCARA3	1.12128	3.5593	1.10388	4.65477e-06	0.000215584	1.2424	1.50238	0.716136	1.47615	0.805529	0.985066	1.68296	2.32907	4.58809	5.63708
ENSG00000124194.16	GDAP1L1	0.597166	1.8167	0.818493	4.82823e-06	0.000222888	0.245841	0.679552	0.624427	0.594506	0.767887	0.670784	1.97212	0.993048	2.18858	2.11306
ENSG00000163221.8	S100A12	4.10858	0.40544	-1.8619	4.82419e-06	0.000222888	2.56432	7.0443	10.0021	2.84811	1.14915	1.04353	0.645523	0.154343	0.638147	0.183749
ENSG00000060762.18	MPC1	254.872	437.594	0.777465	4.87771e-06	0.000224804	252.988	313.899	242.255	226.632	285.278	208.18	521.1	376.681	462.245	390.351
ENSG00000079462.7	PAFAH1B3	2.65951	0.870475	-0.968248	4.93685e-06	0.00022716	2.79931	2.08746	4.41182	3.50655	1.25525	1.8967	0.679735	0.574414	1.19089	1.03686
ENSG00000127980.15	PEX1	8.39808	11.7614	0.441342	4.95841e-06	0.000227781	6.56214	9.64091	7.46366	10.041	7.70919	8.9716	12.3799	11.0275	11.6338	12.0042
ENSG00000169181.12	GSG1L	0.364777	3.26842	1.64504	4.99464e-06	0.000229072	0.157205	0.246508	1.62353	0.070744	0.052078	0.038599	4.86892	1.16668	1.64351	5.39457
ENSG00000241343.9	RPL36A	586.017	240.47	-1.28156	5.08738e-06	0.000232948	428.622	301.631	724.078	712.77	623.732	725.271	264.392	202.649	234.68	260.158
ENSG00000188846.13	RPL14	491.768	274.031	-0.841315	5.11949e-06	0.000234039	473.999	366.356	503.231	573.926	428.569	604.525	308.608	241.382	271.872	274.261
ENSG00000175203.15	DCTN2	107.117	70.0447	-0.605789	5.14578e-06	0.00023486	95.7375	89.9106	125.332	129.685	105.817	96.2181	63.7533	63.0911	77.3609	75.9737
ENSG00000163249.11	CCNYL1	8.58571	4.6849	-0.753752	5.28678e-06	0.000240907	9.86574	5.18418	10.9333	10.051	7.23918	8.24086	4.93377	3.90058	4.55396	5.35127
ENSG00000106636.7	YKT6	56.3962	34.3477	-0.699339	5.32503e-06	0.000242259	58.1994	50.5866	65.7068	63.1963	55.6384	45.0496	35.9168	29.3827	39.0098	33.0814
ENSG00000081803.15	CADPS2	4.8702	2.0607	-0.93955	5.3587e-06	0.000243399	6.03875	4.13749	7.70059	4.11924	4.3106	2.91455	1.65779	2.13127	1.93325	2.52048
ENSG00000114030.12	KPNA1	34.7337	22.9003	-0.580254	5.47226e-06	0.000248158	49.2415	31.5526	31.5401	31.9719	35.4398	28.6562	22.6323	18.6112	24.6854	25.6724
ENSG00000068438.14	FTSJ1	16.3103	8.78405	-0.823126	5.53102e-06	0.00025042	19.1615	11.3743	22.3562	14.672	13.2448	17.0529	8.28986	8.10626	8.20987	10.5302
ENSG00000071127.16	WDR1	173.536	101.349	-0.770021	5.62292e-06	0.000254174	238.794	126.686	197.32	161.771	164.938	151.707	98.7553	81.7096	106.032	118.901
ENSG00000049323.15	LTBP1	40.6152	84.917	1.04583	5.78987e-06	0.000261303	44.7984	44.4427	40.136	34.8805	36.3438	43.0897	67.7129	60.2004	96.6658	115.089
ENSG00000132561.13	MATN2	6.54186	33.6009	2.19782	5.85088e-06	0.000263215	3.27857	10.5416	1.64983	7.48003	8.82846	7.47266	20.2466	27.7933	24.5299	61.8337
ENSG00000197451.11	HNRNPAB	109.864	61.4005	-0.829166	5.85067e-06	0.000263215	147.477	83.2268	123.408	105.529	90.5903	108.955	59.84	54.5942	69.8693	61.2985
ENSG00000241935.8	HOGA1	43.1734	13.1124	-1.64621	5.87753e-06	0.000263994	19.2715	42.3993	26.6141	60.6485	56.4257	53.6811	10.7718	13.2678	9.96579	18.4442
ENSG00000137857.17	DUOX1	2.61257	4.14331	0.509672	5.89838e-06	0.00026409	1.93425	4.07644	1.71227	2.31303	2.26911	3.37032	5.55502	3.55053	3.17031	4.29739
ENSG00000187955.11	COL14A1	3.57486	16.0016	1.89387	5.89298e-06	0.00026409	1.81325	5.52913	0.911761	3.58754	5.81368	3.79377	11.4	13.7921	13.5432	25.2711
ENSG00000140798.15	ABCC12	0.673827	0.0376693	-0.689803	5.90858e-06	0.000264128	2.14344	0.08852	0.507864	0.140795	0.246266	0.916075	0.064834	0.023083	0.044349	0.018411
ENSG00000151116.16	UEVLD	9.67478	7.07745	-0.402234	6.00853e-06	0.000267749	9.7481	10.5823	11.7224	10.3095	8.81706	6.86932	7.77131	6.4598	6.98294	7.09577
ENSG00000198858.9	R3HDM4	21.2628	10.7703	-0.919479	6.0052e-06	0.000267749	23.7051	14.3505	32.1866	19.8381	18.003	19.4934	9.89724	10.4747	11.6024	11.107
ENSG00000081181.7	ARG2	2.44234	0.695563	-1.02163	6.03338e-06	0.000268433	3.60927	0.619116	4.09068	2.27118	2.48873	1.57507	0.62578	0.583331	0.587467	0.985674
ENSG00000080503.23	SMARCA2	39.2089	65.2534	0.72048	6.09572e-06	0.00027078	29.2006	49.4028	37.6274	44.8257	43.1288	31.0681	57.7921	64.8932	69.6909	68.6375
ENSG00000175137.10	SH3BP5L	19.2622	10.357	-0.835207	6.11869e-06	0.000271374	23.9187	14.4603	18.492	22.5518	16.8891	19.2611	11.054	8.90268	11.0047	10.4666
ENSG00000232573.1	RPL3P4	5.9712	0.612306	-2.11228	6.18633e-06	0.000273944	1.99799	0.607373	12.3575	8.70791	8.43076	3.72567	0.609538	0.360259	0.845417	0.634012
ENSG00000141873.10	SLC39A3	14.3348	9.50749	-0.545394	6.29525e-06	0.000278331	13.2978	14.4375	16.1783	14.8683	12.86	14.3671	9.1606	8.66795	10.5389	9.66252
ENSG00000136003.15	ISCU	259.825	484.852	0.897433	6.4935e-06	0.000286647	187.742	407.291	228.468	249.969	242.774	242.709	469.832	518.564	509.488	441.525
ENSG00000160767.20	FAM189B	7.77283	4.30543	-0.725572	6.51374e-06	0.000287092	5.43328	8.88567	10.875	7.72969	7.21909	6.49427	3.86045	4.39706	4.34291	4.62131
ENSG00000050628.20	PTGER3	1.81095	0.163244	-1.27291	6.56203e-06	0.00028877	6.77158	0.744848	2.41104	0.289458	0.206816	0.441971	0.103024	0.085718	0.285188	0.179046
ENSG00000124614.14	RPS10	520.451	265.728	-0.967164	6.58683e-06	0.000289411	435.573	346.752	564.32	600.353	561.286	614.422	278.03	254.875	241.168	288.838
ENSG00000105974.11	CAV1	213.203	88.0905	-1.26564	6.61388e-06	0.000290148	339.931	109.618	251.762	195.5	183.189	199.219	99.7919	79.211	86.8167	86.5426
ENSG00000102753.9	KPNA3	36.2028	20.1972	-0.811539	6.65188e-06	0.000291363	46.5253	27.9096	36.1173	40.8324	36.6436	29.1888	22.5764	18.0402	20.6493	19.5229
ENSG00000128656.13	CHN1	7.43542	12.2148	0.64762	6.69353e-06	0.000292281	7.24785	7.99145	6.85699	9.01554	7.49794	6.00276	12.9866	10.3253	12.9711	12.5761
ENSG00000181513.14	ACBD4	3.55646	8.9434	1.12583	6.69006e-06	0.000292281	2.17321	6.82579	3.25493	3.24901	3.32294	2.51288	8.67219	8.90828	7.93333	10.2598
ENSG00000198856.12	OSTC	48.4502	23.8292	-0.993937	6.75548e-06	0.000294531	52.0088	30.6279	71.5882	45.8	38.0916	52.5844	22.2309	24.6707	21.3733	27.0419
ENSG00000120915.13	EPHX2	13.3256	43.2921	1.62845	6.81135e-06	0.000296509	7.73652	29.6842	6.94955	9.71572	16.605	9.2625	45.5277	38.8528	51.2958	37.4919
ENSG00000066855.15	MTFR1	51.0072	47.7231	-0.0941054	6.83821e-06	0.00029722	43.0598	54.5527	45.0414	71.8378	44.0837	47.4678	51.3703	32.1309	43.7251	63.6661
ENSG00000142669.14	SH3BGRL3	38.4289	15.4854	-1.25807	6.85839e-06	0.000297639	57.0236	23.5059	44.9316	36.5566	21.184	47.3717	12.1303	17.0401	13.5259	19.2451
ENSG00000155307.18	SAMSN1	1.50718	0.339389	-0.904491	6.87231e-06	0.000297786	0.905669	0.986541	2.70723	2.77882	0.692423	0.972404	0.208589	0.526477	0.338175	0.284314
ENSG00000075711.20	DLG1	59.9454	21.4109	-1.44332	6.89265e-06	0.00029821	91.1476	24.3459	66.8435	91.4924	32.7957	53.0471	24.2118	15.4122	20.1735	25.846
ENSG00000050438.16	SLC4A8	0.309746	0.737535	0.407755	6.91769e-06	0.000298836	0.297249	0.283747	0.346988	0.39684	0.365429	0.168225	0.849835	0.511925	0.72983	0.85855
ENSG00000100906.10	NFKBIA	43.5857	79.1483	0.846093	6.98754e-06	0.000301392	37.3947	38.8027	45.4276	67.7088	31.7712	40.409	81.8518	63.5601	80.7982	90.3833
ENSG00000148229.12	POLE3	23.0755	13.6785	-0.713861	7.05997e-06	0.000304052	23.9959	17.0828	27.4569	31.2134	18.446	20.2577	13.0205	12.2657	14.9668	14.4609
ENSG00000175220.11	ARHGAP1	31.5732	55.56	0.796096	7.12818e-06	0.000306522	28.2701	41.9531	29.8853	25.4664	33.7698	30.0945	52.0248	56.0501	51.8129	62.3521
ENSG00000113296.14	THBS4	61.4353	279.328	2.16668	7.25978e-06	0.000311707	52.0778	61.4211	41.0803	54.8655	96.8245	62.3423	340.089	65.5985	577.604	134.02
ENSG00000100522.8	GNPNAT1	9.8065	3.21097	-1.35967	7.35242e-06	0.000315206	19.882	4.01145	11.0969	9.0874	5.63558	9.12566	3.03711	3.22897	2.39022	4.18759
ENSG00000254093.8	PINX1	7.14377	3.71608	-0.788109	7.37852e-06	0.000315846	9.1924	6.09116	8.51316	6.32385	6.63026	6.11179	4.16174	3.41474	3.72543	3.5624
ENSG00000152464.14	RPP38	9.12393	6.32807	-0.466265	7.50909e-06	0.000320948	8.83599	8.42636	11.1537	8.6725	7.26135	10.3937	6.10576	5.92624	6.43753	6.84274
ENSG00000140157.14	NIPA2	25.0499	12.5819	-0.939596	7.54557e-06	0.00032202	37.0671	17.2521	24.2694	29.4924	20.1688	22.0497	12.558	13.6104	11.6073	12.5518
ENSG00000275221.1	HIST1H2AK	0.20441	2.18879	1.40468	7.60047e-06	0.000323874	0.113855	0.534297	0.441922	0.136388	0	0	2.283	2.35808	1.95879	2.1553
ENSG00000076344.15	RGS11	8.03092	18.7339	1.12773	7.6641e-06	0.000326093	3.72542	12.8125	8.58599	7.07725	8.73767	7.24667	20.5953	15.6799	16.2097	22.4505
ENSG00000138443.15	ABI2	17.9996	25.494	0.479697	7.72709e-06	0.000328279	20.1045	23.12	18.0605	18.21	15.7224	12.7803	30.2642	20.1875	27.0017	24.5227
ENSG00000177144.7	NUDT4B	8.69855	2.02756	-1.67961	7.79038e-06	0.000329976	16.9434	7.02017	13.4532	8.87697	3.30562	2.59193	1.49051	2.29234	1.68324	2.64414
ENSG00000185127.6	C6orf120	9.60256	6.06573	-0.585503	7.78063e-06	0.000329976	10.1977	8.25528	12.7249	10.5579	7.57944	8.30014	6.23284	6.241	5.6254	6.16367
ENSG00000266964.5	FXYD1	204.647	390.338	0.928248	7.8031e-06	0.00033002	119.756	277.568	236.861	187.988	195.416	210.291	412.104	342.403	438.977	367.869
ENSG00000158246.7	FAM46B	21.0779	8.02921	-1.28993	8.0455e-06	0.000339763	28.1266	11.1271	16.3297	21.1477	24.9956	24.7404	5.24567	7.66209	10.1995	9.00958
ENSG00000108107.14	RPL28	441.269	241.404	-0.867511	8.08211e-06	0.000339769	405.88	325.288	485.904	431.126	466.296	533.121	233.109	233.492	226.707	272.308
ENSG00000115590.13	IL1R2	5.86567	0.339182	-2.35805	8.10743e-06	0.000339769	0.94287	1.42558	22.4867	7.18529	0.5775	2.57606	0.287562	0.13436	0.29638	0.638428
ENSG00000117450.13	PRDX1	252.79	152.066	-0.729476	8.07736e-06	0.000339769	223.498	240.995	331.143	244.996	195.983	280.124	152.269	161.271	157.264	137.462
ENSG00000136942.14	RPL35	996.857	566.406	-0.814452	8.10479e-06	0.000339769	936.437	791.267	950.797	1073.95	1064.6	1164.09	608.431	520.744	560.88	575.568
ENSG00000142279.12	WTIP	9.81935	18.2405	0.830533	8.09779e-06	0.000339769	10.8046	10.6382	12.4958	10.1034	8.64974	6.22433	19.9926	13.8715	22.8508	16.2471
ENSG00000184182.18	UBE2F	42.1709	31.7833	-0.397097	8.11779e-06	0.000339769	42.0719	42.3231	45.3198	40.6658	40.9266	41.7182	31.0998	30.4621	32.9272	32.6442
ENSG00000234969.1	AL627389.1	0.616578	1.41771	0.580698	8.13212e-06	0.000339865	0.504752	0.703672	0.709205	0.684479	0.436527	0.660833	1.27999	1.08925	1.29394	2.00766
ENSG00000157119.11	KLHL40	3.79525	0.340346	-1.839	8.21767e-06	0.000342933	12.6274	1.28186	0.474702	3.9117	0.5478	3.92801	0.221737	0.609875	0.278102	0.251671
ENSG00000127824.13	TUBA4A	203.506	79.7536	-1.34055	8.28373e-06	0.00034518	204.174	155.774	105.081	302.517	170.907	282.586	77.6684	75.3602	90.5298	75.456
ENSG00000089009.15	RPL6	675.843	379.717	-0.8301	8.34656e-06	0.000347286	684.684	476.979	689.668	770.383	641.042	792.301	394.62	358.497	350.575	415.178
ENSG00000139998.15	RAB15	43.9177	14.1804	-1.56507	8.39451e-06	0.000348767	64.7449	14.8669	72.3552	41.2377	28.6111	41.6902	14.7142	10.3013	14.0043	17.7018
ENSG00000228964.10	HLA-B	80.5713	5.41721	-3.66804	8.43831e-06	0.000350072	155.096	4.67295	233.181	0.653557	85.543	4.28112	8.95117	2.94852	2.69167	7.07747
ENSG00000189420.8	ZFP92	0.529748	0.214033	-0.333485	8.50423e-06	0.000352289	0.678493	0.588774	0.794784	0.355077	0.391796	0.369561	0.26423	0.218463	0.138174	0.235267
ENSG00000107140.15	TESK1	20.0528	12.8125	-0.608037	8.58606e-06	0.000354639	17.6177	18.5518	18.9929	24.8057	21.2753	19.0733	13.2152	10.7304	14.1492	13.1552
ENSG00000128591.15	FLNC	2065.62	437.283	-2.23734	8.57887e-06	0.000354639	5854.76	747.83	1779.08	1838.58	1019.18	1154.27	454.038	347.904	576.705	370.484
ENSG00000145354.10	CISD2	13.4925	7.97571	-0.691205	8.63516e-06	0.000356147	11.4558	12.238	17.3379	15.6375	11.2793	13.0063	7.95054	8.58299	7.3589	8.01042
ENSG00000006576.16	PHTF2	16.0779	6.30066	-1.22603	8.76126e-06	0.000360296	28.2477	8.77	16.5223	18.925	10.1663	13.8358	6.09786	6.17889	7.57531	5.35059
ENSG00000125970.11	RALY	109.565	73.0214	-0.578877	8.75643e-06	0.000360296	93.7073	111.329	109.192	133.726	116.636	92.7983	74.0529	67.4897	76.6037	73.9393
ENSG00000197728.10	RPS26	358.173	147.601	-1.27323	8.84539e-06	0.000363227	245.811	208.379	582.151	443.652	332.203	336.839	165.652	98.5246	156.677	169.55
ENSG00000111641.11	NOP2	18.3014	8.02398	-1.09687	8.88608e-06	0.000364368	31.7016	13.7835	23.8712	15.2757	10.1958	14.9805	7.30782	6.70036	8.88347	9.20425
ENSG00000037897.16	METTL1	12.2388	4.70026	-1.21567	9.02163e-06	0.000369089	21.1529	7.35576	16.3476	9.4364	6.27329	12.8669	4.22392	5.00187	4.17528	5.39997
ENSG00000172380.5	GNG12	33.8114	13.0442	-1.30959	9.02733e-06	0.000369089	59.3885	16.7244	32.3473	41.3078	25.5803	27.5199	14.1959	10.7288	12.3818	14.8701
ENSG00000101194.17	SLC17A9	3.02282	0.719856	-1.22592	9.07552e-06	0.000370523	7.1439	1.65084	1.61139	1.474	1.68415	4.57264	0.183523	0.799192	0.485759	1.41095
ENSG00000073008.14	PVR	90.9405	21.7275	-2.01626	9.14156e-06	0.000372143	200.525	45.6075	152.396	60.6714	39.5202	46.923	19.952	21.3048	23.6689	21.9843
ENSG00000215440.11	NPEPL1	14.6057	22.4325	0.586435	9.14151e-06	0.000372143	11.8278	19.1165	17.3524	13.1061	11.8253	14.4063	22.6347	20.1757	24.1581	22.7615
ENSG00000132842.13	AP3B1	12.1256	9.48026	-0.324713	9.19661e-06	0.000373845	9.9639	12.2816	12.3462	13.1246	10.9074	14.1301	8.96795	9.89466	9.16558	9.89285
ENSG00000111679.16	PTPN6	4.64868	2.75107	-0.590613	9.28653e-06	0.000376958	3.88439	5.34942	2.58321	6.9333	3.66478	5.47697	1.99252	3.26941	2.58667	3.15566
ENSG00000133392.17	MYH11	13.0418	46.1094	1.74629	9.3348e-06	0.000378374	10.8494	17.6511	21.5744	11.5687	7.28161	9.32568	20.6847	16.5847	93.9616	53.2067
ENSG00000099814.15	CEP170B	8.95569	5.169	-0.690483	9.35088e-06	0.000378483	11.0753	7.98889	10.2706	8.24007	7.69901	8.46024	4.93322	4.73449	5.72588	5.28242
ENSG00000124802.11	EEF1E1	24.1172	13.1051	-0.832462	9.38242e-06	0.000379216	32.3012	19.3158	27.209	27.9573	18.2012	19.719	13.7518	13.0957	12.6248	12.9481
ENSG00000149294.16	NCAM1	371.939	164.671	-1.17062	9.46673e-06	0.000382077	641.587	292.369	225.012	379.339	308.698	384.628	151.683	157.069	187.35	162.58
ENSG00000132481.6	TRIM47	19.5027	8.59075	-1.0961	9.50255e-06	0.000382976	25.4	21.5916	30.5431	12.1139	13.1117	14.2561	6.46539	9.29228	8.90069	9.70462
ENSG00000124762.13	CDKN1A	141.127	32.8479	-2.07005	9.56304e-06	0.000384865	209.361	38.268	262.816	180.878	72.3246	83.115	41.3463	23.0387	23.1074	43.899
ENSG00000106511.5	MEOX2	3.66177	6.64248	0.713164	9.591e-06	0.000385441	2.88668	5.6503	3.46727	4.12088	2.34552	3.49995	7.05954	5.71194	6.22588	7.57255
ENSG00000114054.13	PCCB	37.2069	75.0394	0.992914	9.62461e-06	0.000386242	32.0056	57.2366	28.2864	31.7754	44.5851	29.3524	70.6271	74.2774	85.8303	69.4229
ENSG00000145675.14	PIK3R1	27.5057	56.371	1.00907	9.70309e-06	0.000388839	27.3967	35.5975	22.6239	33.4232	23.7897	22.2035	54.9406	32.1174	51.7193	86.7069
ENSG00000180900.18	SCRIB	21.9047	17.2196	-0.330155	9.79065e-06	0.000391792	24.034	26.7641	22.8469	21.2378	17.709	18.8363	16.6915	15.6974	19.6168	16.8725
ENSG00000126756.11	UXT	96.777	61.7039	-0.64094	9.82727e-06	0.000392147	89.8947	88.1102	101.221	95.8009	97.5184	108.117	64.1149	58.4496	63.7175	60.5336
ENSG00000244398.1	AC116533.1	100.857	58.4179	-0.777574	9.82057e-06	0.000392147	103.196	96.2436	125.984	97.1524	79.0401	103.525	52.7892	75.4778	54.3801	51.0244
ENSG00000168884.14	TNIP2	23.7203	12.7316	-0.848197	9.85751e-06	0.000392799	28.1633	20.1219	36.0434	23.4613	15.4291	19.1031	11.053	13.0271	13.0558	13.7906
ENSG00000111684.10	LPCAT3	36.889	17.2046	-1.05748	9.93086e-06	0.000395164	39.0915	35.7895	64.7377	29.4395	25.67	26.6059	16.4624	12.8481	22.3485	17.1592
ENSG00000197471.11	SPN	0.384307	1.00217	0.532404	1.00127e-05	0.000397862	0.285297	0.469434	0.508758	0.334392	0.367801	0.340161	0.720031	0.687185	0.900032	1.70145
ENSG00000048707.14	VPS13D	102.208	35.0191	-1.51872	1.0071e-05	0.000399617	141.268	58.3914	124.352	130.045	114.616	44.5759	30.8969	32.139	39.626	37.4144
ENSG00000010318.20	PHF7	6.37481	11.6532	0.778821	1.02407e-05	0.000405778	3.42806	7.80383	6.12533	6.52022	6.81619	7.55525	12.193	11.9451	10.6564	11.8182
ENSG00000170579.16	DLGAP1	0.56206	1.29027	0.552066	1.02816e-05	0.000406828	1.10601	0.867841	0.320579	0.304559	0.635117	0.138255	1.12308	0.6774	1.91357	1.44702
ENSG00000138709.17	LARP1B	14.0683	7.33995	-0.853408	1.05217e-05	0.000415749	17.6117	10.6245	21.4639	14.0059	9.54247	11.1614	7.43525	6.71213	8.22795	6.98446
ENSG00000170855.3	TRIAP1	14.6653	9.25849	-0.610749	1.05846e-05	0.000417648	14.482	12.8842	18.017	15.6777	12.0147	14.9159	8.52683	9.65948	10.1754	8.67226
ENSG00000124795.14	DEK	37.2752	24.0038	-0.614258	1.07243e-05	0.000422571	43.3096	37.8527	43.8839	48.4766	26.8475	23.2807	26.416	20.2602	23.463	25.8762
ENSG00000173598.13	NUDT4	184.284	68.1872	-1.42116	1.08153e-05	0.000425563	232.316	137.762	374.976	157.274	98.818	104.557	71.8139	68.8085	59.1126	73.0139
ENSG00000187486.5	KCNJ11	9.85411	4.49026	-0.983293	1.0993e-05	0.000431953	14.3944	8.29112	12.137	11.463	6.69023	6.14888	5.92652	3.98954	4.22694	3.81806
ENSG00000177363.4	LRRN4CL	1.04257	2.50642	0.779614	1.10736e-05	0.000434515	0.849707	1.52697	1.779	0.629074	0.62613	0.844543	2.28325	2.88582	2.78642	2.0702
ENSG00000185585.19	OLFML2A	5.86162	13.1648	1.04569	1.11936e-05	0.000438617	4.14957	11.4176	4.72401	5.22494	4.66756	4.98603	11.4043	10.4851	14.3199	16.45
ENSG00000135838.13	NPL	4.20765	2.33948	-0.641008	1.13798e-05	0.000445293	3.71319	4.49581	3.07027	6.41049	3.12812	4.42804	2.47228	2.6556	1.86057	2.36949
ENSG00000008277.14	ADAM22	0.336488	0.739576	0.380289	1.14571e-05	0.000447292	0.352896	0.575763	0.489364	0.215724	0.229954	0.155226	0.582946	0.449899	0.497591	1.42787
ENSG00000205177.6	C11orf91	4.92923	0.405432	-2.07683	1.14784e-05	0.000447292	11.2866	0.660529	8.14171	3.63893	2.32066	3.52694	0.534084	0.125284	0.32777	0.634591
ENSG00000220412.1	AL356234.1	0.380463	0.0029875	-0.460849	1.14742e-05	0.000447292	1.32015	0.02639	0.204074	0.447857	0.022429	0.261879	0	0	0	0.01195
ENSG00000138138.13	ATAD1	34.402	55.6625	0.678563	1.15545e-05	0.000449638	36.0438	50.2242	37.4566	31.6236	25.3217	25.7421	59.8296	50.6624	54.9743	57.1836
ENSG00000126016.15	AMOT	0.820134	1.84403	0.643892	1.17415e-05	0.000456288	0.833578	1.34179	0.795268	0.949448	0.526418	0.474305	1.6886	1.21506	1.5924	2.88006
ENSG00000135686.12	KLHL36	15.2754	30.2999	0.943464	1.18337e-05	0.00045904	11.6918	15.543	16.6735	20.8143	13.1367	13.7932	28.8387	16.8157	31.0985	44.4467
ENSG00000160211.16	G6PD	11.0715	5.11237	-0.981803	1.18448e-05	0.00045904	9.15445	7.84205	20.4296	11.7851	8.88814	8.32977	4.8759	4.61749	4.06286	6.89324
ENSG00000262700.1	AC133552.3	0.0988718	0.404604	0.35414	1.18852e-05	0.000459974	0.084057	0.162153	0.082682	0.124511	0.084814	0.055014	0.495883	0.353705	0.237945	0.530883
ENSG00000105835.11	NAMPT	189.579	36.2547	-2.35489	1.20271e-05	0.000463946	263.941	56.6121	518.567	142.232	82.8669	73.2537	41.1057	32.8049	32.7474	38.3608
ENSG00000110700.6	RPS13	611.963	356.096	-0.779486	1.20203e-05	0.000463946	561.342	455.984	690.906	662.608	644.862	656.075	388.717	318.634	361.374	355.661
ENSG00000163704.11	PRRT3	0.401761	0.846609	0.397638	1.20371e-05	0.000463946	0.283159	0.574787	0.362257	0.364709	0.377418	0.448235	0.775366	0.69317	0.77928	1.13862
ENSG00000165272.15	AQP3	14.1592	3.55645	-1.73421	1.20703e-05	0.000464591	11.9741	9.89506	19.5305	4.82596	24.931	13.7984	1.75502	3.12842	3.54969	5.79267
ENSG00000136856.17	SLC2A8	13.948	10.6761	-0.356392	1.21828e-05	0.000468285	11.878	16.8017	13.195	15.6888	13.5318	12.5927	11.128	8.96265	10.2073	12.4065
ENSG00000168028.13	RPSA	332.867	166.643	-0.993881	1.23554e-05	0.000474274	223.695	304.551	306.146	465.307	341.537	355.968	169.717	156.838	150.259	189.759
ENSG00000143919.14	CAMKMT	5.95229	4.27231	-0.399054	1.2378e-05	0.000474495	6.37638	7.8683	6.72351	5.61162	3.92492	5.20899	4.31147	3.56195	4.42898	4.78682
ENSG00000251286.2	AC097522.1	0.402848	2.67268	1.38847	1.24103e-05	0.000475089	0.337679	1.1716	0	0.150334	0.42588	0.331597	2.80294	1.8682	2.81535	3.20422
ENSG00000164924.17	YWHAZ	142.177	91.0435	-0.637413	1.24409e-05	0.000475288	189.896	119.572	166.494	148.103	115.227	113.77	84.5438	94.7248	94.1675	90.7377
ENSG00000177707.10	NECTIN3	2.75864	1.45289	-0.615729	1.24491e-05	0.000475288	2.50057	1.79948	4.80741	3.16397	1.99847	2.28193	1.5313	1.52144	0.841907	1.9169
ENSG00000154678.16	PDE1C	26.1965	58.3267	1.12526	1.2569e-05	0.000477927	18.2729	46.1147	17.7805	26.6416	23.3166	25.0525	52.6225	49.3797	65.1876	66.1168
ENSG00000177042.14	TMEM80	8.76862	15.5512	0.760712	1.25616e-05	0.000477927	9.69887	10.0627	8.7947	11.1344	4.57131	8.34973	17.0712	13.6297	16.3964	15.1076
ENSG00000249992.1	TMEM158	1.15872	0.186064	-0.863996	1.25464e-05	0.000477927	2.58146	0.309842	0.884446	0.824975	0.614596	1.73702	0.138833	0.322172	0.107735	0.175517
ENSG00000171303.6	KCNK3	1.223	0.346337	-0.723465	1.26757e-05	0.000481338	0.691938	1.12579	2.0157	1.18253	0.362515	1.9595	0.198794	0.255378	0.480452	0.450725
ENSG00000116691.10	MIIP	14.477	7.77679	-0.818361	1.27633e-05	0.000484013	15.0579	10.478	14.4622	17.286	12.5946	16.9834	8.66569	7.21113	8.46954	6.76082
ENSG00000071655.17	MBD3	44.2182	29.8749	-0.550469	1.29205e-05	0.000488662	49.4423	41.4316	40.2692	42.8879	48.6526	42.6254	26.6632	26.7215	36.0297	30.0851
ENSG00000159459.11	UBR1	6.40113	10.822	0.67566	1.29144e-05	0.000488662	9.21501	7.37006	5.94935	6.78173	4.85865	4.23195	13.2556	8.21542	9.96966	11.8474
ENSG00000184162.14	NR2C2AP	9.04951	3.77872	-1.07243	1.3044e-05	0.000492672	11.1677	5.14115	15.4109	9.95153	5.1495	7.47627	3.28052	3.74746	3.81714	4.26974
ENSG00000005884.17	ITGA3	29.3095	7.69072	-1.80222	1.31227e-05	0.000493686	58.6194	13.9184	41.4252	19.1043	20.583	22.2068	6.78523	6.00068	11.3477	6.62929
ENSG00000061676.14	NCKAP1	62.2939	43.7302	-0.500818	1.30974e-05	0.000493686	69.9612	57.0238	79.4596	65.453	51.7973	50.0684	43.2126	41.1946	46.1617	44.3517
ENSG00000111249.13	CUX2	0.0103345	0.191334	0.237745	1.31233e-05	0.000493686	0.017421	0.003114	0	0.030925	0.010547	0	0.426041	0.028234	0.226438	0.084622
ENSG00000123338.12	NCKAP1L	2.49452	1.45738	-0.507977	1.32447e-05	0.000497592	2.86857	2.62496	1.89811	3.07511	1.81316	2.68724	1.25635	1.64762	1.00334	1.9222
ENSG00000066697.14	MSANTD3	26.6583	11.1785	-1.18337	1.33337e-05	0.000500269	33.3052	11.8666	23.476	33.8037	30.1437	27.3544	11.032	9.8038	10.9884	12.8899
ENSG00000170485.16	NPAS2	40.5625	25.6886	-0.639057	1.33968e-05	0.000501971	47.6247	34.8867	33.9398	53.2032	33.553	40.1676	27.6731	19.8691	25.8087	29.4036
ENSG00000243302.3	AC018638.4	5.35166	7.73836	0.460229	1.34848e-05	0.0005046	5.43766	5.50009	6.24995	6.35031	4.31541	4.25653	7.01264	6.8506	7.78301	9.30718
ENSG00000139174.11	PRICKLE1	6.75297	12.0097	0.746763	1.35573e-05	0.000506642	7.71073	8.60787	7.84759	5.10668	4.81812	6.42684	12.0226	7.99718	15.2987	12.7202
ENSG00000154813.9	DPH3	14.7198	8.96707	-0.657346	1.36897e-05	0.000510913	15.7138	11.9669	17.6463	17.7027	13.0355	12.2539	9.39059	9.9255	8.16408	8.38812
ENSG00000258947.6	TUBB3	3.91149	1.14738	-1.19359	1.38535e-05	0.000516344	7.38454	2.39624	4.2413	2.01219	2.24382	5.19084	0.636855	2.3055	0.632017	1.01513
ENSG00000180061.9	TMEM150B	1.20157	0.366553	-0.687994	1.39793e-05	0.000520345	0.920471	2.08498	0.685396	1.60533	0.59743	1.31584	0.257516	0.332595	0.472066	0.404035
ENSG00000006625.17	GGCT	21.4782	13.1936	-0.663285	1.4203e-05	0.000527977	22.9751	18.4427	23.2588	23.689	19.0735	21.43	14.7839	13.1764	10.721	14.0931
ENSG00000187867.8	PALM3	0.101319	0.436584	0.383411	1.43823e-05	0.00053394	0.059066	0.09658	0.111257	0.060293	0.137522	0.143194	0.260105	0.551308	0.284589	0.650335
ENSG00000205502.3	C2CD4B	0.792148	0.243328	-0.527482	1.45675e-05	0.000540106	0.916413	0.801509	1.37144	0.876846	0.386023	0.400654	0.19485	0.257362	0.288311	0.23279
ENSG00000181830.8	SLC35C1	5.90658	2.8978	-0.825309	1.46346e-05	0.000541882	6.68671	3.82005	9.21696	5.46596	4.89069	5.35909	2.55913	3.07334	2.79842	3.16033
ENSG00000198431.15	TXNRD1	114.937	45.1688	-1.32835	1.48637e-05	0.000549646	132.78	72.2223	172.996	173.543	71.8643	66.2176	40.2256	61.3253	44.2973	34.8272
ENSG00000173905.8	GOLIM4	35.8515	52.0345	0.525209	1.49902e-05	0.000553598	38.8995	42.2033	45.1404	33.3294	29.9135	25.6229	53.6001	46.5567	52.2538	55.7275
ENSG00000180198.15	RCC1	9.25531	3.29973	-1.25405	1.50141e-05	0.000553759	14.2991	6.59202	19.0293	5.83889	5.09296	4.67961	3.28036	2.82608	3.39718	3.69529
ENSG00000068745.14	IP6K2	25.055	41.8606	0.718093	1.5128e-05	0.000557232	19.8981	28.2453	24.4633	32.9569	22.4555	22.3109	38.7454	38.6961	34.6624	55.3386
ENSG00000177791.11	MYOZ1	0.548468	2.61504	1.22317	1.5163e-05	0.000557794	0.577283	0.59112	0.516199	0.497747	0.661907	0.446551	1.26923	0.847171	1.72361	6.62015
ENSG00000106993.11	CDC37L1	73.8728	27.6276	-1.38703	1.52322e-05	0.000559611	149.514	32.2176	70.5413	84.3049	49.4236	57.2353	29.2081	22.2947	27.7707	31.2371
ENSG00000076944.15	STXBP2	7.19705	2.04425	-1.42902	1.53935e-05	0.000564069	6.30426	5.36023	4.02851	12.4284	6.09859	8.96233	1.17433	2.60724	1.62183	2.7736
ENSG00000162434.11	JAK1	56.2302	38.7405	-0.526168	1.53845e-05	0.000564069	64.4704	65.6967	45.0398	64.579	54.9147	42.6806	33.6624	40.2108	32.9491	48.1396
ENSG00000110092.3	CCND1	34.1315	75.0858	1.11486	1.54268e-05	0.000564558	54.1748	48.0275	24.4744	25.0726	17.4174	35.6225	68.2682	71.5271	85.89	74.6577
ENSG00000161638.10	ITGA5	96.9626	30.7665	-1.62472	1.55754e-05	0.000569256	234.431	37.7048	94.4038	72.6545	48.2432	94.3384	26.8041	30.9232	25.3509	39.9879
ENSG00000011454.16	RABGAP1	16.0186	22.4936	0.465155	1.56627e-05	0.000570971	19.3287	19.3627	15.7189	16.4876	13.8881	11.3255	23.5751	18.2804	24.0796	24.0392
ENSG00000185313.7	SCN10A	0.417124	0.0946183	-0.372538	1.56603e-05	0.000570971	0.600501	0.135277	0.404126	0.75468	0.148307	0.459852	0.117933	0.109537	0.069291	0.081712
ENSG00000183386.9	FHL3	11.0161	5.80084	-0.821188	1.58132e-05	0.000575714	13.0147	8.3984	12.0804	8.94172	9.77128	13.8903	4.7548	5.88361	5.86483	6.70011
ENSG00000017483.14	SLC38A5	5.45252	1.06863	-1.64119	1.58962e-05	0.000577992	9.12271	2.28034	9.12821	1.91119	1.67298	8.59972	1.40239	1.14297	0.950837	0.77831
ENSG00000135002.11	RFK	16.2918	10.4918	-0.589474	1.60241e-05	0.000581894	16.7914	15.719	20.1385	19.1263	15.0278	10.9476	10.4212	10.5869	10.1697	10.7896
ENSG00000111371.15	SLC38A1	48.1643	26.3188	-0.847716	1.60577e-05	0.000582365	59.1397	43.6209	70.3106	49.3891	33.6903	32.8353	22.4257	25.4592	30.064	27.3264
ENSG00000145020.15	AMT	7.06932	24.5204	1.66113	1.63059e-05	0.00059061	4.05431	19.3124	4.89116	5.06557	5.5722	3.5203	23.7093	26.4633	25.221	22.6878
ENSG00000122176.10	FMOD	8.06546	33.8512	1.94276	1.63612e-05	0.000591851	3.66867	5.06119	6.85029	4.68439	17.093	11.0352	28.0648	14.4286	42.2882	50.6233
ENSG00000174233.11	ADCY6	63.8022	100.624	0.649124	1.67174e-05	0.000603964	58.058	89.7825	57.0956	61.607	47.2808	68.9892	125.985	82.3987	98.7412	95.3702
ENSG00000188643.10	S100A16	57.1705	25.8773	-1.1139	1.67523e-05	0.000604454	85.013	29.4369	64.3105	58.2893	51.9771	53.9961	22.145	24.1011	30.596	26.6669
ENSG00000112031.15	MTRF1L	18.5295	11.4873	-0.645196	1.68813e-05	0.000607646	18.5189	15.8777	26.8737	19.6719	15.5873	14.6475	10.1164	12.4919	10.5217	12.8191
ENSG00000277751.4	LILRB2	1.61157	0.340807	-0.961815	1.68838e-05	0.000607646	1.39095	1.34601	1.04251	1.81977	1.09527	2.9749	0.340944	0.310341	0.238418	0.473524
ENSG00000149257.13	SERPINH1	69.0519	28.8942	-1.22856	1.69059e-05	0.000607667	100.875	54.2053	94.1482	36.2532	49.654	79.1758	29.3932	26.1756	32.7976	27.2105
ENSG00000066135.12	KDM4A	5.6653	7.63067	0.372803	1.72366e-05	0.00061685	5.56846	7.44723	5.92624	6.07248	4.33857	4.63882	7.588	6.68392	8.00721	8.24356
ENSG00000152240.12	HAUS1	8.2511	4.66395	-0.707816	1.72306e-05	0.00061685	6.3893	8.28258	9.42512	11.6695	7.3462	6.39392	4.15635	3.84463	4.63292	6.02191
ENSG00000159063.12	ALG8	12.1187	9.85144	-0.27374	1.7266e-05	0.00061685	12.6107	13.5885	14.0432	11.4753	9.43833	11.5563	9.94739	10.8291	8.9052	9.72408
ENSG00000172531.14	PPP1CA	86.2519	50.412	-0.763081	1.72524e-05	0.00061685	76.5024	70.4715	92.0872	93.2386	101.618	83.5937	52.1207	47.8774	55.363	46.287
ENSG00000278229.2	RPS17	784.232	418.925	-0.902989	1.72706e-05	0.00061685	713.787	556.546	720.921	932.911	863.884	917.345	440.56	392.951	379.441	462.747
ENSG00000133401.15	PDZD2	22.6593	28.9313	0.339252	1.7525e-05	0.000625147	24.3135	27.5977	21.3593	23.7764	19.7523	19.1564	29.5223	25.8161	29.8241	30.5629
ENSG00000109758.8	HGFAC	0.353752	0.064364	-0.346972	1.77506e-05	0.000631598	0.481684	0.397486	0.539061	0.421323	0.097331	0.185627	0.013203	0.024074	0.184885	0.035294
ENSG00000165521.15	EML5	0.441097	0.236187	-0.221271	1.77478e-05	0.000631598	0.338493	0.45048	0.512785	0.643941	0.330821	0.370064	0.281258	0.300011	0.180163	0.183315
ENSG00000131469.13	RPL27	950.877	558.331	-0.767074	1.78767e-05	0.000635285	862.338	780.529	971.729	993.835	984.372	1112.46	597.784	519.58	535.478	580.481
ENSG00000116984.12	MTR	9.13547	13.4864	0.515283	1.79074e-05	0.000635578	8.02086	12.7253	10.0792	9.97974	6.9414	7.06634	15.759	10.7513	13.5589	13.8763
ENSG00000229221.1	HNRNPA1P66	0.10435	1.68234	1.2803	1.81295e-05	0.000642654	0.453701	0.114665	0	0.057735	0	0	0.797252	0.944183	2.31553	2.6724
ENSG00000167216.16	KATNAL2	3.69815	5.88478	0.551315	1.84085e-05	0.000650938	3.49486	4.621	4.30398	4.43337	2.55702	2.7787	5.61137	6.0119	6.74973	5.1661
ENSG00000198088.10	NUP62CL	0.387288	2.07217	1.14699	1.84093e-05	0.000650938	0.124746	0.872963	0.177659	0.5303	0.263418	0.354641	2.24249	1.50867	1.79622	2.7413
ENSG00000182197.10	EXT1	8.83845	17.1685	0.884937	1.87759e-05	0.00066307	11.9305	8.57745	8.05408	7.99688	6.55772	9.91404	14.7485	16.1995	14.6357	23.0903
ENSG00000170191.4	NANP	1.5691	0.867516	-0.460143	1.8843e-05	0.00066461	1.91378	1.23836	2.11081	1.37171	1.33455	1.4454	0.955112	0.790477	0.804278	0.920197
ENSG00000121417.13	ZNF211	8.30571	10.8943	0.354088	1.95838e-05	0.000689547	8.11358	10.2535	8.70112	8.14787	7.46887	7.14935	10.599	10.2474	11.3598	11.3712
ENSG00000174501.14	ANKRD36C	1.14289	2.26524	0.60763	1.95988e-05	0.000689547	1.15719	1.54995	0.961996	1.23802	0.688648	1.26154	1.52878	2.43975	1.94846	3.14396
ENSG00000115268.9	RPS15	696.698	432.135	-0.687786	1.9671e-05	0.000691225	734.897	578.153	701.903	694.483	653.963	816.792	440.613	427.105	415.99	444.833
ENSG00000159640.15	ACE	4.35476	8.80001	0.871961	1.97295e-05	0.000692421	5.23264	8.89135	2.68433	4.35494	2.1161	2.8492	7.15237	8.71777	8.98589	10.344
ENSG00000088832.16	FKBP1A	160.111	113.611	-0.491309	1.98817e-05	0.000696895	193.024	128.661	200.606	155.583	145.417	137.375	102.825	107.298	118.863	125.458
ENSG00000143947.13	RPS27A	548.987	332.166	-0.723153	1.99609e-05	0.000697157	519.627	399.291	647.645	599.729	540.091	587.537	341.805	298.867	317.478	370.516
ENSG00000162817.6	C1orf115	8.12043	4.24048	-0.799401	1.99372e-05	0.000697157	7.09326	10.842	11.722	6.43357	6.83999	5.79174	3.41714	4.71164	4.82337	4.00979
ENSG00000186591.11	UBE2H	44.9997	84.4517	0.893483	1.99879e-05	0.000697157	36.2006	51.0502	36.7862	54.9627	48.9355	42.0633	95.5133	59.9623	102.698	79.6331
ENSG00000197702.11	PARVA	38.7547	25.3277	-0.594545	1.99681e-05	0.000697157	47.7313	31.5057	46.6709	41.2468	30.5695	34.8039	24.5404	24.6857	23.944	28.1406
ENSG00000035862.12	TIMP2	36.6846	66.4079	0.838944	2.00383e-05	0.000697195	30.2566	37.1192	55.1795	31.7624	37.3033	28.4865	60.0634	56.7481	63.6641	85.1561
ENSG00000123243.14	ITIH5	3.71714	12.7781	1.54639	2.00186e-05	0.000697195	1.93671	6.68419	2.05314	4.21605	4.23141	3.18132	10.8783	13.5465	14.2632	12.4243
ENSG00000003096.14	KLHL13	3.35573	7.28381	0.92738	2.01765e-05	0.000701019	3.09868	6.50431	2.35001	3.25359	2.34832	2.57949	7.12959	7.81409	7.33747	6.85411
ENSG00000198918.7	RPL39	1114.99	596.561	-0.901161	2.01978e-05	0.000701019	1031.94	770.852	1143.65	1247.19	1219.45	1276.83	698.898	515.394	571.59	600.361
ENSG00000204386.10	NEU1	17.2767	10.482	-0.67063	2.02569e-05	0.000702205	15.3389	20.6348	20.7183	16.3313	15.8124	14.8248	10.3276	12.8384	8.25478	10.5074
ENSG00000241644.2	INMT	9.62458	25.397	1.31297	2.047e-05	0.000708723	5.74906	10.9675	7.68865	9.47771	14.709	9.15554	19.0409	19.5419	20.4726	42.5326
ENSG00000112208.11	BAG2	8.38104	4.61329	-0.740902	2.05558e-05	0.000710823	8.92064	6.3036	7.179	8.90021	8.83308	10.1497	4.92456	4.4899	4.38728	4.6514
ENSG00000196405.12	EVL	22.392	35.3347	0.635335	2.06642e-05	0.000713698	27.7175	24.4371	21.0055	20.1341	22.8847	18.173	38.8717	29.9823	36.5909	35.894
ENSG00000172269.18	DPAGT1	14.8575	11.3072	-0.365659	2.08567e-05	0.00071859	17.3137	18.4363	20.33	13.0735	9.44715	10.5445	10.1408	11.5594	11.1106	12.4182
ENSG00000173432.10	SAA1	2.24341	0.0439585	-1.63544	2.08453e-05	0.00071859	0.058658	0.102852	7.99008	0.74925	1.54177	3.01782	0.059339	0	0.065961	0.050534
ENSG00000060718.21	COL11A1	0	0.0922188	0.127262	2.10026e-05	0.000722736	0	0	0	0	0	0	0.194146	0.015664	0.126362	0.032703
ENSG00000063177.12	RPL18	616.192	383.029	-0.684502	2.11449e-05	0.000726745	652.112	468.396	627.57	658.31	580.319	710.445	396.14	346.167	370.865	418.946
ENSG00000134285.10	FKBP11	11.1054	2.73918	-1.69486	2.11769e-05	0.000726962	12.6124	4.08692	17.3718	10.1281	6.70609	15.7273	1.8045	2.59646	2.44234	4.11344
ENSG00000100418.7	DESI1	25.5695	17.552	-0.518199	2.12407e-05	0.000728269	24.9684	27.4652	24.0402	30.5511	23.7874	22.6048	18.8909	15.7944	18.2616	17.261
ENSG00000138430.15	OLA1	52.1198	35.6478	-0.535523	2.12934e-05	0.00072919	47.3757	53.757	54.9936	55.3562	52.3409	48.8957	38.8451	36.6343	31.1044	36.0076
ENSG00000182670.13	TTC3	15.2842	21.6871	0.478399	2.14814e-05	0.000734737	11.3425	18.1083	16.6977	17.7586	13.4504	14.3476	20.7171	18.8521	21.8324	25.3467
ENSG00000276231.4	PIK3R6	0.532235	1.83407	0.887238	2.16933e-05	0.000741087	0.812776	0.577824	0.289873	0.367087	0.845623	0.300225	1.51222	1.59036	2.8209	1.4128
ENSG00000158008.9	EXTL1	1.49067	5.91969	1.47417	2.17368e-05	0.000741678	2.43478	2.75537	1.25	0.172827	1.58528	0.745787	5.23918	5.82865	6.7429	5.86803
ENSG00000077454.15	LRCH4	29.6962	20.077	-0.542391	2.17651e-05	0.000741745	31.5674	28.7112	24.0278	38.174	26.6359	29.061	18.9597	18.4124	20.938	21.9979
ENSG00000165943.4	MOAP1	29.364	45.9734	0.629483	2.18663e-05	0.000744297	23.1873	39.709	31.5795	26.1586	30.621	24.9286	47.7471	43.0162	46.5234	46.607
ENSG00000254897.1	AP003035.1	0.0468515	0.334819	0.350587	2.20201e-05	0.000748632	0.038618	0.102953	0.075968	0.034346	0.029224	0	0.294617	0.447833	0.286102	0.310724
ENSG00000089101.17	CFAP61	9.63743	28.1792	1.45579	2.20972e-05	0.000750349	5.20591	17.2833	13.3091	6.84826	6.3693	8.8087	31.3514	34.2863	19.9857	27.0936
ENSG00000263155.5	MYZAP	221.683	507.24	1.19052	2.21602e-05	0.000751584	151.006	396.618	136.551	226.327	179.886	239.707	511.84	464.082	564.499	488.538
ENSG00000111711.9	GOLT1B	18.6938	9.31859	-0.932496	2.24097e-05	0.000757318	20.3692	12.9284	26.9578	19.362	14.8931	17.6523	7.90928	9.82662	9.22134	10.3171
ENSG00000162298.18	SYVN1	15.2312	12.2396	-0.293915	2.23998e-05	0.000757318	16.3167	15.5784	18.3926	13.43	13.3846	14.2852	12.4802	10.7276	13.0514	12.6992
ENSG00000183955.12	KMT5A	23.3179	16.0997	-0.508046	2.23795e-05	0.000757318	29.0375	20.8933	26.6011	25.0068	19.2795	19.0892	14.6234	17.3966	15.5515	16.8274
ENSG00000232196.3	MTRNR2L4	6.07896	10.8341	0.741337	2.2476e-05	0.000758652	7.7494	7.81237	7.28934	5.40903	3.23744	4.97617	9.79828	10.2252	11.343	11.9698
ENSG00000172175.12	MALT1	4.28503	2.63641	-0.539396	2.26717e-05	0.000764346	4.02929	3.94469	4.25604	6.90567	3.47465	3.09983	2.69581	2.49257	2.87092	2.48634
ENSG00000036530.8	CYP46A1	1.93561	4.78519	0.978705	2.27175e-05	0.000764977	1.1919	4.03168	1.29165	1.41094	1.95832	1.72914	4.62651	4.5986	4.73126	5.18437
ENSG00000170677.5	SOCS6	7.02157	4.20972	-0.622679	2.29411e-05	0.000771587	9.66974	8.11778	5.30929	7.4086	6.36535	5.25867	4.4392	3.35584	4.70111	4.34273
ENSG00000060558.3	GNA15	0.995783	0.379211	-0.533112	2.30316e-05	0.000773707	1.36436	1.16182	0.736356	0.965786	0.584778	1.1616	0.208153	0.592355	0.38493	0.331405
ENSG00000162433.14	AK4	26.1488	43.9761	0.728269	2.31568e-05	0.000776992	17.9474	33.3301	24.5004	25.8465	31.3881	23.8804	47.1611	34.7476	39.1224	54.8733
ENSG00000131620.17	ANO1	6.47138	12.3192	0.834057	2.32679e-05	0.000779792	6.11537	10.1784	6.84714	4.84617	5.40571	5.4355	9.34117	9.08962	15.117	15.7289
ENSG00000150337.13	FCGR1A	4.46661	1.37822	-1.20076	2.3502e-05	0.000785772	5.76954	4.26672	4.19984	1.69368	3.08342	7.78644	0.706465	2.10455	1.90321	0.798668
ENSG00000215845.10	TSTD1	7.34028	13.9966	0.846468	2.34842e-05	0.000785772	5.12591	9.51055	6.48109	7.82936	5.81904	9.27572	14.0054	11.0177	14.2583	16.705
ENSG00000144218.18	AFF3	1.28562	4.39467	1.23895	2.35667e-05	0.000787005	1.12346	1.95556	1.11711	1.27987	1.35908	0.878667	5.41452	3.27924	4.085	4.79991
ENSG00000072849.10	DERL2	28.0248	16.204	-0.754542	2.36099e-05	0.000787519	32.5458	23.0931	35.0827	32.5111	19.1761	25.74	17.1903	15.4282	14.3941	17.8034
ENSG00000171049.8	FPR2	0.510922	0.135769	-0.41176	2.36967e-05	0.000789481	0.553206	0.374605	0.721039	0.863934	0.286266	0.26648	0.249879	0.052829	0.09543	0.144937
ENSG00000176619.12	LMNB2	11.5939	7.02499	-0.650155	2.38499e-05	0.000793649	14.9735	8.72789	17.11	10.5905	8.01333	10.1483	7.18707	5.8967	7.67162	7.34459
ENSG00000130429.13	ARPC1B	61.1447	31.206	-0.948301	2.39655e-05	0.000795622	69.9985	55.1723	95.1598	58.9112	34.6676	52.9587	22.649	33.7722	30.484	37.9188
ENSG00000197324.8	LRP10	35.3881	22.0413	-0.659246	2.39495e-05	0.000795622	28.5465	34.9741	51.733	40.134	34.5706	22.3706	19.1505	21.9919	22.6201	24.4027
ENSG00000132535.18	DLG4	7.84877	11.5679	0.506193	2.4065e-05	0.000797985	7.46614	10.4737	8.09948	8.59087	4.73703	7.72542	11.0297	8.82774	12.936	13.4781
ENSG00000130204.12	TOMM40	34.633	23.2109	-0.557559	2.41825e-05	0.000800003	41.8768	32.6996	37.4075	35.8571	29.7507	30.2065	23.462	20.8516	26.812	21.718
ENSG00000240024.5	LINC00888	8.4995	16.067	0.84529	2.41608e-05	0.000800003	6.37522	12.0415	8.67395	7.90209	7.06885	8.9354	15.052	10.0733	21.0186	18.1243
ENSG00000188257.10	PLA2G2A	86.6348	5.87842	-3.67135	2.44033e-05	0.000806366	20.3054	107.048	245.312	59.3427	10.524	77.2765	1.67799	15.8227	3.69379	2.31919
ENSG00000144713.12	RPL32	703.405	412.327	-0.769122	2.44439e-05	0.00080672	617.878	525.059	748.611	777.665	751.707	799.51	440.326	376.83	418.953	413.198
ENSG00000155974.12	GRIP1	1.05167	0.092844	-0.90871	2.44712e-05	0.00080672	1.6787	0.308931	0.557361	1.08808	2.59234	0.084595	0.119388	0.098242	0.045043	0.108703
ENSG00000116649.9	SRM	50.2239	28.0066	-0.820434	2.46657e-05	0.000812185	54.2003	41.4318	58.8048	38.8231	44.8671	63.2162	26.3189	28.8074	27.6895	29.2107
ENSG00000123975.4	CKS2	7.59555	3.31587	-0.993938	2.47425e-05	0.000812821	8.25395	7.44237	5.86975	12.9556	4.95953	6.09212	2.74756	3.64694	3.17573	3.69326
ENSG00000242498.7	ARPIN	4.02946	6.56588	0.589102	2.47401e-05	0.000812821	3.98385	5.82476	3.70638	4.01853	3.16168	3.48158	6.50673	5.55457	6.10133	8.10087
ENSG00000137193.13	PIM1	12.714	5.30982	-1.11998	2.47773e-05	0.000813016	11.4405	10.3417	18.9929	15.868	8.85711	10.7839	6.37424	2.85753	7.94581	4.06169
ENSG00000134809.8	TIMM10	56.2377	28.6029	-0.951225	2.48133e-05	0.000813195	55.0544	42.6491	61.227	49.9085	76.364	52.2229	27.6115	23.3879	31.4038	32.0085
ENSG00000136986.9	DERL1	57.8745	30.5142	-0.901642	2.48403e-05	0.000813195	81.2841	44.4968	53.7998	62.4505	38.2419	66.9736	28.3612	28.0335	32.6542	33.0077
ENSG00000180730.4	SHISA2	0.124528	0.703907	0.599527	2.48957e-05	0.000814067	0.122673	0.23408	0.206773	0.041129	0.054695	0.087817	0.837007	0.206529	1.39517	0.376922
ENSG00000134419.15	RPS15A	781.627	424.077	-0.880599	2.50225e-05	0.000817267	695.879	533.341	795.504	916.712	823.019	925.305	450.045	376.66	417.859	451.745
ENSG00000100307.12	CBX7	27.6766	45.7856	0.70619	2.506e-05	0.000817544	18.0768	40.5367	29.8165	29.7949	25.0819	22.7531	42.67	41.9692	50.2466	48.2568
ENSG00000187837.3	HIST1H1C	136.224	62.4046	-1.11387	2.50889e-05	0.000817544	171.558	91.4613	101.288	155.896	135.046	162.093	55.8994	69.6886	73.1138	50.9164
ENSG00000011422.11	PLAUR	8.24675	2.65849	-1.3377	2.51521e-05	0.000818661	13.9377	4.30744	14.7504	6.22989	4.36005	5.89502	2.18166	2.75734	1.99272	3.70224
ENSG00000220205.8	VAMP2	33.4331	45.6645	0.438533	2.53113e-05	0.000822893	33.9952	38.6749	42.8859	29.989	27.678	27.3753	45.4731	42.47	45.9695	48.7456
ENSG00000213638.5	ADAT3	1.58832	0.877964	-0.462849	2.54659e-05	0.00082697	1.60691	1.81516	1.86852	1.8391	1.14813	1.25213	0.910939	0.887496	0.638261	1.07516
ENSG00000170876.7	TMEM43	57.1485	26.7305	-1.06827	2.55087e-05	0.000827409	63.5621	35.5865	92.5072	51.5294	45.3219	54.384	19.765	27.7219	23.2317	36.2033
ENSG00000020129.15	NCDN	13.0073	19.1563	0.525052	2.57169e-05	0.000833205	12.0625	17.0681	12.6406	11.2881	12.5049	12.4796	17.8144	17.8819	21.0639	19.865
ENSG00000102034.16	ELF4	2.2399	0.947257	-0.734505	2.57567e-05	0.000833538	2.91295	1.55232	3.62601	2.19453	1.44603	1.70755	0.744916	1.05141	0.707081	1.28562
ENSG00000131653.12	TRAF7	19.1039	14.4964	-0.375543	2.58133e-05	0.000834415	22.5488	16.4935	22.3039	19.3338	21.1471	12.7964	14.9645	13.9686	16.4588	12.5937
ENSG00000131462.7	TUBG1	37.6881	21.8458	-0.75996	2.59745e-05	0.000838664	30.9849	39.0961	30.8426	45.1645	40.1254	39.9149	20.3732	18.9881	24.0353	23.9866
ENSG00000163359.15	COL6A3	69.0416	37.4887	-0.863778	2.61951e-05	0.000844822	69.5737	46.4993	89.1456	65.1071	72.4198	71.504	32.5359	26.6872	40.0651	50.6665
ENSG00000094755.16	GABRP	13.1312	20.0507	0.574989	2.62553e-05	0.000844834	10.2964	16.1584	14.753	15.2007	9.01233	13.3662	19.2485	19.8802	19.1688	21.9054
ENSG00000261236.7	BOP1	26.4857	16.8291	-0.624449	2.6246e-05	0.000844834	37.0145	25.1155	32.5189	23.8966	17.0562	23.3125	18.9905	13.9296	17.9324	16.4638
ENSG00000127990.16	SGCE	13.9183	20.0945	0.49979	2.63354e-05	0.000846449	12.91	12.9394	17.7701	17.1268	13.5635	9.1997	18.7304	16.9945	18.4878	26.1654
ENSG00000225921.6	NOL7	63.868	41.074	-0.624577	2.64186e-05	0.000848157	67.0551	50.7187	74.9752	71.4552	54.4232	64.5807	42.6312	37.8461	44.0364	39.7824
ENSG00000188672.18	RHCE	0.341395	0.693537	0.336306	2.65579e-05	0.000851662	0.22629	0.249632	0.303546	0.209963	0.319899	0.739038	0.627612	0.894376	0.382207	0.869954
ENSG00000167074.14	TEF	3.64623	11.1404	1.38569	2.6703e-05	0.000855344	4.32955	5.67749	1.74128	2.68198	4.86218	2.58488	4.84116	12.0115	12.8073	14.9017
ENSG00000161800.12	RACGAP1	3.07415	1.53073	-0.686945	2.70268e-05	0.000864734	2.86527	2.40563	2.57797	6.02722	1.98045	2.58835	1.02208	1.66173	1.89312	1.54599
ENSG00000176170.13	SPHK1	10.3891	2.18614	-1.83778	2.7102e-05	0.000866159	28.5592	2.84658	10.5803	8.00159	3.38176	8.96538	1.51045	2.89315	1.92266	2.41831
ENSG00000009830.11	POMT2	11.0411	8.06093	-0.410238	2.71723e-05	0.000867427	12.7178	11.9312	10.7512	12.0543	7.83602	10.9562	9.15086	7.80211	6.48336	8.8074
ENSG00000125835.18	SNRPB	60.0551	25.7354	-1.19136	2.7277e-05	0.000869267	88.1049	33.2823	77.4646	64.0151	34.6595	62.8039	27.8465	21.9096	28.6682	24.5173
ENSG00000153443.12	UBALD1	17.6667	13.1993	-0.394652	2.73223e-05	0.000869267	16.4616	17.6512	20.2119	19.6889	15.0712	16.9156	12.9004	12.1957	14.3597	13.3413
ENSG00000263956.6	NBPF11	1.68471	2.36609	0.326308	2.73031e-05	0.000869267	1.70648	2.07723	1.47851	1.8218	1.36104	1.66319	2.32284	2.0226	2.50362	2.6153
ENSG00000197405.7	C5AR1	5.85482	4.31312	-0.36756	2.73821e-05	0.000869691	4.83024	5.48692	5.24387	9.08743	4.04459	6.43589	4.29824	3.09184	3.97632	5.88609
ENSG00000206445.4	ATP6V1G2	0.350427	1.37358	0.813646	2.73972e-05	0.000869691	0.299569	0.603499	0.556791	0.445239	0	0.197463	0.803411	1.55679	1.48718	1.64692
ENSG00000259295.6	CSPG4P12	1.36901	2.67175	0.632185	2.76623e-05	0.000877121	0.711678	1.69965	1.68489	1.86298	1.12277	1.13209	2.8715	2.05028	2.61113	3.1541
ENSG00000109066.13	TMEM104	5.65456	3.31178	-0.626058	2.77529e-05	0.000879009	7.71873	3.49059	6.16571	6.54435	4.38251	5.62546	3.50023	3.24193	3.14413	3.36085
ENSG00000134028.14	ADAMDEC1	0.270532	0	-0.345432	2.78789e-05	0.000881859	0.013573	0.29616	0	0.765218	0.423917	0.124322	0	0	0	0
ENSG00000197249.13	SERPINA1	3.75688	1.485	-0.936768	2.79053e-05	0.000881859	2.31154	5.03317	6.38669	3.966	2.15875	2.68513	1.15713	1.60654	1.21117	1.96517
ENSG00000112110.9	MRPL18	69.3511	50.16	-0.459556	2.84077e-05	0.000896732	60.6232	72.2577	74.0105	84.3111	62.4475	62.4564	50.7206	47.3759	54.5266	48.0169
ENSG00000160818.16	GPATCH4	40.2061	19.0475	-1.03944	2.85311e-05	0.00089779	59.8621	30.3715	57.9116	41.9384	24.1109	27.0422	20.6012	15.7662	22.9423	16.8802
ENSG00000186891.13	TNFRSF18	0.11577	1.50593	1.1673	2.85278e-05	0.00089779	0.140171	0.042015	0.216367	0.085018	0.069001	0.142051	1.29722	4.18471	0.12454	0.417242
ENSG00000214193.10	SH3D21	1.24951	2.22153	0.518136	2.85366e-05	0.00089779	1.22621	2.03296	1.35577	0.948998	1.18512	0.747997	2.14493	1.87219	1.8275	3.0415
ENSG00000060982.14	BCAT1	1.4627	0.852314	-0.41091	2.85803e-05	0.000898166	1.8869	1.22259	1.57233	1.02642	0.839502	2.22844	1.03391	0.743554	0.460792	1.171
ENSG00000157103.11	SLC6A1	1.27154	3.48926	0.982809	2.87895e-05	0.000902732	1.00356	1.65613	1.34531	1.2088	0.814524	1.6009	2.64513	1.72887	3.00058	6.58246
ENSG00000167244.19	IGF2	25.7481	60.2905	1.19623	2.87599e-05	0.000902732	35.049	24.3717	32.1838	21.8902	18.8424	22.1514	54.6708	33.2563	99.729	53.5059
ENSG00000134897.13	BIVM	14.1677	21.7138	0.582568	2.90482e-05	0.000909834	13.7053	21.716	14.3918	13.1642	11.082	10.9469	24.1361	16.9623	22.7059	23.051
ENSG00000175868.13	CALCB	1.51335	0.0941665	-1.19978	2.9084e-05	0.000909946	4.6322	0.858132	0.216714	2.11885	0.826664	0.427523	0.113216	0.082135	0.076012	0.105303
ENSG00000163288.13	GABRB1	1.3942	2.35609	0.487237	2.94207e-05	0.000919462	1.34834	0.356113	1.69405	3.16249	0.674059	1.13013	2.45424	1.93639	2.35874	2.67497
ENSG00000125746.16	EML2	19.8832	27.4757	0.447391	2.96823e-05	0.000926613	20.9859	20.8312	28.8638	13.7732	17.6002	17.2446	27.3038	27.5123	28.0711	27.0155
ENSG00000162244.10	RPL29	662.668	339.833	-0.961397	2.97703e-05	0.000928335	520.563	457.942	741.113	765.067	683.395	807.927	383.028	242.072	356.618	377.613
ENSG00000148484.17	RSU1	29.8443	17.7825	-0.715619	2.9821e-05	0.000928889	28.6423	19.0244	41.5798	37.0933	24.9457	27.7804	19.3518	13.7488	15.6246	22.4046
ENSG00000114480.12	GBE1	123.927	46.0848	-1.40775	2.99073e-05	0.000930553	179.383	47.4153	174.34	91.1019	151.222	100.097	43.8907	40.5266	53.3244	46.5976
ENSG00000154473.17	BUB3	24.3259	21.3272	-0.181813	3.01132e-05	0.000935927	32.6215	21.9389	26.4245	24.4672	20.7178	19.7857	19.6796	19.1199	22.6058	23.9035
ENSG00000260261.2	AC124944.3	4.29679	7.82388	0.736296	3.03147e-05	0.000941156	2.63912	6.23513	6.76962	6.15298	2.33437	1.64951	7.4715	5.37389	9.68877	8.76138
ENSG00000099622.13	CIRBP	198.66	322.928	0.698129	3.03504e-05	0.000941229	159.459	214.937	207.526	181.227	178.534	250.278	323.311	262.325	354.481	351.597
ENSG00000143632.14	ACTA1	16392	5570.86	-1.55685	3.0405e-05	0.000941887	17597.2	4821.01	18514.4	19335.8	18820	19263.8	6933.44	4296.1	6769.96	4283.93
ENSG00000078237.6	TIGAR	7.49383	4.92308	-0.520068	3.04561e-05	0.000942437	8.34849	8.48742	6.93254	7.87988	7.45925	5.85543	5.51063	5.0275	5.52073	3.63347
ENSG00000102871.15	TRADD	9.7998	5.81937	-0.663293	3.0499e-05	0.000942732	8.22684	8.63169	10.4886	11.2771	9.12496	11.0496	4.36743	5.91931	5.85587	7.13489
ENSG00000166986.14	MARS	54.0434	48.6723	-0.148129	3.07266e-05	0.000948728	58.4349	70.4853	69.2278	45.045	35.055	46.0127	47.3521	41.1122	52.3605	53.8644
ENSG00000198055.10	GRK6	12.3239	7.33087	-0.677473	3.12275e-05	0.000963142	11.4931	10.7281	12.506	12.8822	13.2352	13.0985	7.02722	7.2109	6.87507	8.21027
ENSG00000059804.15	SLC2A3	7.12014	2.80098	-1.09513	3.13802e-05	0.000964694	6.17002	9.60087	11.003	8.17709	4.18769	3.58219	2.21251	3.48402	1.52322	3.98416
ENSG00000123595.7	RAB9A	17.7452	11.7957	-0.550869	3.13406e-05	0.000964694	18.242	15.0297	21.6012	22.0225	14.2845	15.2914	10.9815	11.5489	11.7456	12.9066
ENSG00000204851.6	PNMA8B	0.326117	0.66866	0.331482	3.13579e-05	0.000964694	0.176924	0.380973	0.330243	0.410752	0.363917	0.293892	0.615412	0.514495	0.740759	0.803974
ENSG00000070778.12	PTPN21	12.2467	18.1695	0.533186	3.16931e-05	0.000972799	14.0978	14.5269	14.0544	11.7894	9.12079	9.89069	21.6448	15.4333	18.3864	17.2136
ENSG00000172354.9	GNB2	86.5948	66.2802	-0.380663	3.17127e-05	0.000972799	83.7359	86.723	108.764	84.9689	76.4026	78.9743	56.4178	62.2755	75.1503	71.2771
ENSG00000203883.6	SOX18	27.0533	11.0513	-1.21897	3.18265e-05	0.00097523	31.1957	19.5048	44.7011	31.5475	12.7183	22.6522	8.53612	14.0918	8.74105	12.8364
ENSG00000104131.12	EIF3J	69.727	43.7728	-0.659637	3.18693e-05	0.000975485	106.689	62.9019	90.2712	62.6049	48.1164	47.7785	47.8347	40.0036	46.0474	41.2056
ENSG00000121413.12	ZSCAN18	28.0878	47.6729	0.742705	3.2332e-05	0.000983911	21.1425	40.2477	35.8593	25.1658	22.037	24.0744	45.327	45.3953	50.859	49.1102
ENSG00000151498.11	ACAD8	19.9757	28.9281	0.512779	3.22161e-05	0.000983911	18.4722	26.1191	18.5616	18.67	18.8975	19.1339	28.1211	25.1618	31.2699	31.1595
ENSG00000184792.15	OSBP2	3.348	9.61381	1.28752	3.2312e-05	0.000983911	3.47274	8.21883	1.7733	2.01698	2.80457	1.80157	8.91097	9.65549	7.16197	12.7268
ENSG00000214194.8	SMIM30	55.1199	100.625	0.856674	3.23536e-05	0.000983911	34.7685	72.8975	62.9926	45.4137	62.0456	52.6015	110.918	96.5224	102.959	92.1015
ENSG00000272556.2	GTF2IP13	0.409301	0.887166	0.421242	3.2273e-05	0.000983911	0.386937	0.603364	0.291551	0.272045	0.404486	0.497422	0.706943	0.905367	0.795713	1.14064
ENSG00000274642.1	AC244669.2	0.512574	17.3755	3.6027	3.23331e-05	0.000983911	0.761476	1.25542	0.506425	0	0.552124	0	0.669332	28.2492	10.5557	30.0277
ENSG00000161970.13	RPL26	878.285	512.819	-0.77507	3.2482e-05	0.000986753	766.973	638.845	1024.58	985.147	887.535	966.628	560.176	448.461	495.919	546.72
ENSG00000206535.7	LNP1	1.66336	3.02982	0.597467	3.29149e-05	0.000998832	1.22177	2.37291	1.42859	2.06513	1.54585	1.34592	2.52697	3.21971	2.80589	3.56671
ENSG00000228892.9	AGPAT1	0.431011	9.6831	2.90022	3.31001e-05	0.00100337	0.160497	0.523357	0.137162	0.513237	1.06999	0.181822	26.0287	12.3091	0.081682	0.312922
ENSG00000171345.13	KRT19	0.528601	0.076366	-0.506044	3.3585e-05	0.00101698	0.295709	0.160573	0.421535	1.07856	0.516419	0.698813	0.042818	0.091297	0.114236	0.057113
ENSG00000168566.12	SNRNP48	9.6481	6.31062	-0.542532	3.36494e-05	0.00101784	8.8811	10.5842	9.8547	13.6688	8.16105	6.73877	6.5012	6.58556	5.78439	6.37131
ENSG00000116120.9	FARSB	18.0201	9.98832	-0.791556	3.38307e-05	0.00102114	26.706	15.3974	16.512	19.0324	13.8992	16.5738	11.0832	10.1396	8.99178	9.73871
ENSG00000169302.14	STK32A	0.288793	0.654085	0.360013	3.38033e-05	0.00102114	0.071902	0.250769	0.308238	0.271445	0.734045	0.09636	0.361633	0.538878	0.50686	1.20897
ENSG00000067955.13	CBFB	22.353	14.8394	-0.560086	3.3923e-05	0.00102283	32.9656	13.4847	23.9537	26.6832	17.2205	19.8101	10.6852	14.1477	14.9313	19.5935
ENSG00000160446.18	ZDHHC12	6.85151	3.20848	-0.899671	3.4312e-05	0.00103236	4.00342	6.20097	5.49851	9.12821	7.59561	8.68231	2.86275	3.39418	2.85745	3.71953
ENSG00000197168.11	NEK5	0.250789	0.693218	0.43693	3.42958e-05	0.00103236	0.344928	0.213704	0.122304	0.303287	0.333106	0.187402	0.963308	0.585128	0.60866	0.615777
ENSG00000167555.13	ZNF528	5.78926	9.06181	0.567564	3.5005e-05	0.00105209	5.77829	7.23161	6.63201	4.88872	5.08429	5.12064	9.6764	8.60623	7.56372	10.4009
ENSG00000126903.15	SLC10A3	13.132	7.36092	-0.757228	3.51058e-05	0.00105287	11.8681	9.73423	19.9286	15.0085	9.9449	12.3074	5.57462	7.76707	7.65702	8.44496
ENSG00000163320.10	CGGBP1	24.079	17.7339	-0.420827	3.50927e-05	0.00105287	26.4386	26.4097	28.6945	26.104	17.3075	19.5197	17.0745	15.7323	18.4259	19.703
ENSG00000100413.16	POLR3H	21.3624	15.3648	-0.450484	3.52367e-05	0.00105568	22.6942	21.7746	17.2566	27.008	18.9807	20.4606	15.1258	12.0909	16.8501	17.3923
ENSG00000170439.6	METTL7B	14.1046	2.41111	-2.14667	3.52804e-05	0.00105587	16.5686	10.2733	2.8988	28.3389	4.70525	21.8425	1.20056	4.45951	0.989748	2.99461
ENSG00000198768.10	APCDD1L	0.445742	1.69704	0.899566	3.53516e-05	0.00105688	0.167796	0.686696	0.099176	0.435916	0.336517	0.948353	1.36684	0.93804	2.30362	2.17966
ENSG00000181019.12	NQO1	16.1254	8.50318	-0.849657	3.5392e-05	0.00105697	10.6	15.7346	23.0755	20.2022	15.3003	11.8399	9.93333	8.03949	6.6883	9.35159
ENSG00000113721.13	PDGFRB	42.2646	27.9201	-0.581114	3.54534e-05	0.00105769	38.6855	48.5513	62.7843	36.0133	34.9851	32.5682	32.258	21.8743	30.5866	26.9616
ENSG00000124780.13	KCNK17	0.061807	0.643038	0.629844	3.58952e-05	0.00106974	0.06325	0.083015	0.03161	0.072682	0.070597	0.049688	0.059443	0.6329	0.326779	1.55303
ENSG00000106537.7	TSPAN13	19.4712	9.96037	-0.901296	3.59576e-05	0.00107019	22.8602	14.6561	31.8002	20.4709	14.7267	12.3128	8.39653	11.0144	8.61125	11.8193
ENSG00000156218.12	ADAMTSL3	3.44751	6.30442	0.715773	3.60241e-05	0.00107019	3.62236	4.25523	3.16432	4.37162	2.81144	2.46007	4.9532	5.1119	5.82531	9.32727
ENSG00000224163.4	AC025594.1	2.43644	0.542804	-1.15536	3.60205e-05	0.00107019	4.01617	1.04627	3.14116	1.80942	2.32454	2.28106	0.719365	0.259566	0.791325	0.400961
ENSG00000177954.12	RPS27	1551.2	824.144	-0.911594	3.62979e-05	0.00107719	1206.88	1049.56	1802.15	1874.44	1714.06	1660.09	879.109	731.161	759.009	927.295
ENSG00000173674.10	EIF1AX	90.0263	31.4505	-1.48804	3.66741e-05	0.00108722	189.396	36.4802	70.9593	108.1	61.7007	73.5217	31.3459	26.4988	28.8221	39.1352
ENSG00000124207.16	CSE1L	22.5384	14.7066	-0.583647	3.67947e-05	0.00108775	24.881	18.9329	25.5732	27.8925	19.4193	18.5314	14.6428	13.6185	15.618	14.947
ENSG00000147403.16	RPL10	1655.71	996.478	-0.731961	3.68162e-05	0.00108775	1356.07	1268.18	1970.37	1813.73	1719.73	1806.16	1074.86	877.924	937.769	1095.36
ENSG00000182117.5	NOP10	104.261	67.0389	-0.629543	3.67745e-05	0.00108775	91.9124	110.683	110.817	104.572	107.747	99.8363	73.031	53.8453	77.9211	63.3582
ENSG00000197054.11	ZNF763	1.65587	3.54455	0.774951	3.68463e-05	0.00108775	0.907927	2.38104	1.70856	2.00008	1.65983	1.27779	3.84916	3.42131	3.35088	3.55684
ENSG00000197586.12	ENTPD6	85.5833	61.0257	-0.481223	3.71911e-05	0.00109679	99.767	83.3213	68.4502	98.577	80.8807	82.5039	57.8537	49.8854	65.4953	70.8685
ENSG00000136295.14	TTYH3	7.33282	5.10522	-0.448763	3.72977e-05	0.00109879	8.94911	8.37872	5.99654	7.07964	4.69069	8.90224	4.49567	4.54139	5.23527	6.14853
ENSG00000134046.11	MBD2	25.909	16.6422	-0.609059	3.74415e-05	0.00110187	27.0115	19.6584	34.9917	27.4311	22.3537	24.0077	16.5316	14.5519	18.2854	17.1999
ENSG00000167962.13	ZNF598	12.8227	7.99589	-0.619699	3.77184e-05	0.00110877	16.5512	10.0544	16.8333	12.5127	8.02958	12.9549	7.20601	7.73237	8.41141	8.63377
ENSG00000205352.10	PRR13	51.5511	32.9817	-0.628962	3.77543e-05	0.00110877	45.123	42.2855	65.3549	59.1945	50.5078	46.8412	28.3889	34.8648	34.6006	34.0727
ENSG00000274750.2	HIST1H3E	2.18989	5.581	1.0448	3.8222e-05	0.00112134	2.66391	3.92972	1.29969	1.74589	1.14661	2.35353	6.23758	5.87453	5.89224	4.31964
ENSG00000146094.14	DOK3	2.23168	0.966105	-0.716943	3.88573e-05	0.00113879	2.23154	2.1924	1.48568	3.3732	0.883923	3.22332	0.670656	1.32354	0.681905	1.18832
ENSG00000165623.9	UCMA	0.00626367	0.705866	0.761496	3.89565e-05	0.00114052	0	0.037582	0	0	0	0	0.320873	0.042722	1.16012	1.29975
ENSG00000143153.12	ATP1B1	246.08	137.831	-0.831653	3.90519e-05	0.00114095	312.918	192.3	364.736	244.273	167.045	195.21	129.789	133.3	132.206	156.028
ENSG00000269028.3	MTRNR2L12	8355.97	14087.1	0.753423	3.90463e-05	0.00114095	9422.6	11176.6	10181.3	7877.21	4418.27	7059.82	12868.9	13992.7	15459.7	14027
ENSG00000196208.13	GREB1	1.2749	2.84493	0.757157	3.91038e-05	0.00114128	0.685414	1.94128	0.585683	2.06609	1.37053	1.00038	2.43853	2.55107	3.3436	3.04652
ENSG00000106723.16	SPIN1	14.6067	22.8374	0.611064	3.92746e-05	0.00114508	14.1521	19.8339	15.1048	17.0084	11.7834	9.75732	24.7753	19.0138	22.4486	25.1118
ENSG00000105516.10	DBP	1.47967	8.44726	1.92975	3.94047e-05	0.00114769	1.15007	3.9478	0.329745	0.978195	1.6563	0.815885	3.11758	10.5785	11.6217	8.47124
ENSG00000105967.15	TFEC	0.641668	0.249274	-0.394072	3.97518e-05	0.00115661	0.344989	0.503245	0.868778	0.929356	0.707704	0.495934	0.292285	0.260171	0.162382	0.282259
ENSG00000153140.8	CETN3	14.9204	20.5205	0.43483	3.99994e-05	0.00116262	12.7981	18.2298	18.2729	12.8119	12.6576	14.7522	21.0058	20.4723	20.6998	19.9039
ENSG00000167130.17	DOLPP1	3.23936	2.08064	-0.460617	4.01366e-05	0.0011654	3.53375	3.72162	3.8941	2.72637	2.54218	3.01811	2.24327	2.06934	2.00925	2.00068
ENSG00000016402.13	IL20RA	2.29422	0.371102	-1.2646	4.02291e-05	0.00116689	0.336593	4.51227	1.3894	1.11432	3.2095	3.20321	0.183406	0.380584	0.391733	0.528685
ENSG00000089057.14	SLC23A2	2.78218	4.28704	0.483241	4.09518e-05	0.00117499	3.42214	2.83325	3.14288	2.74466	2.51841	2.03174	3.94144	3.06739	4.39439	5.74492
ENSG00000095380.10	NANS	40.4315	20.3014	-0.959781	4.10489e-05	0.00117499	38.8548	37.6739	70.9589	34.9298	23.9728	36.1988	19.4814	21.1303	19.3317	21.2621
ENSG00000109861.15	CTSC	23.5118	5.81374	-1.84696	4.06154e-05	0.00117499	38.0372	14.3214	41.6672	22.6539	9.19588	15.1954	3.62994	6.51204	5.2215	7.89146
ENSG00000111886.10	GABRR2	1.49873	0.517903	-0.719116	4.09578e-05	0.00117499	1.67445	1.6759	1.3341	1.12451	1.69549	1.48793	0.560659	0.739452	0.334378	0.437121
ENSG00000113593.11	PPWD1	13.607	19.3992	0.481854	4.08365e-05	0.00117499	12.4442	16.5149	13.1335	15.408	12.5532	11.5881	21.5462	17.636	16.3159	22.0987
ENSG00000130706.12	ADRM1	70.7653	49.0962	-0.518588	4.09723e-05	0.00117499	75.6917	63.638	74.7233	79.3577	59.1288	72.0526	50.034	47.7594	53.8183	44.7729
ENSG00000137040.9	RANBP6	16.1582	8.5369	-0.847304	4.10231e-05	0.00117499	25.2558	14.1932	19.0603	15.2871	11.7183	11.4344	9.21754	7.92743	8.70819	8.29445
ENSG00000162654.8	GBP4	2.74295	4.89384	0.655031	4.0849e-05	0.00117499	4.78295	3.06348	2.15848	2.89418	1.89615	1.66248	4.97738	4.07843	6.15472	4.36484
ENSG00000167984.17	NLRC3	0.632023	1.30777	0.49984	4.06724e-05	0.00117499	0.488299	1.01297	0.633332	0.709253	0.456425	0.491861	1.58172	1.42559	1.22417	0.999613
ENSG00000178726.6	THBD	12.6683	5.45906	-1.08144	4.08477e-05	0.00117499	11.7115	9.63089	15.3223	19.9633	8.54414	10.8376	2.74467	5.28134	6.01351	7.79672
ENSG00000184347.14	SLIT3	2.47492	9.63159	1.61331	4.09687e-05	0.00117499	1.88868	6.77701	1.15989	0.789916	1.40327	2.83073	5.68435	10.686	10.16	11.996
ENSG00000184925.11	LCN12	3.61301	14.6884	1.76592	4.10456e-05	0.00117499	1.63703	8.37017	2.43303	1.50978	1.71676	6.01131	20.2123	17.688	9.76147	11.092
ENSG00000204103.3	MAFB	5.00204	3.1375	-0.536692	4.09217e-05	0.00117499	4.99151	4.75371	4.32326	6.40958	4.69154	4.84261	3.00528	2.56207	3.00059	3.98207
ENSG00000160255.17	ITGB2	9.01836	4.67935	-0.818849	4.11462e-05	0.00117658	7.3764	11.2102	6.04522	13.6041	7.03769	8.83655	3.51047	4.44287	4.93529	5.82876
ENSG00000268442.1	HAVCR1P1	0.606351	1.39083	0.573723	4.13171e-05	0.00118027	0.608685	0.759913	0.544221	0.591203	0.753715	0.380366	1.7065	1.22472	1.22411	1.40798
ENSG00000058799.14	YIPF1	12.8392	7.55032	-0.694715	4.14665e-05	0.00118334	13.5362	11.7238	19.8448	12.9095	9.32238	9.69881	7.02976	8.02753	7.60119	7.54281
ENSG00000138735.15	PDE5A	4.33274	7.11818	0.606279	4.19286e-05	0.00119412	2.84009	4.559	6.84	4.60917	3.09382	4.05436	7.66164	5.70111	6.14649	8.96347
ENSG00000145741.15	BTF3	381.317	250.289	-0.605425	4.19069e-05	0.00119412	419.089	302.436	455.104	389.069	344.459	377.748	269.065	236.744	254.651	240.695
ENSG00000113916.17	BCL6	66.1168	26.5932	-1.28236	4.2119e-05	0.00119833	96.8383	36.8574	138.417	50.8859	32.0966	41.6057	25.9161	20.9259	25.9767	33.5542
ENSG00000159840.15	ZYX	76.5978	34.0138	-1.14809	4.25516e-05	0.00120942	122.982	42.4051	109.579	59.6099	47.1633	77.8474	33.2297	27.2356	41.3122	34.2777
ENSG00000105171.9	POP4	57.311	37.1573	-0.611809	4.26284e-05	0.00121039	56.0142	50.6134	54.7998	63.6929	61.406	57.3398	36.1298	38.1601	38.2828	36.0565
ENSG00000161036.12	LRWD1	8.06669	5.21999	-0.543662	4.28518e-05	0.00121551	7.93973	7.13684	9.69926	10.4737	6.52	6.63059	5.07204	4.68095	5.61829	5.5087
ENSG00000182287.14	AP1S2	144.342	68.6155	-1.06197	4.29501e-05	0.00121708	230.69	90.5883	227.717	135.758	104.378	76.9236	63.545	71.0035	67.0109	72.9028
ENSG00000161960.14	EIF4A1	214.034	87.4564	-1.28152	4.32553e-05	0.0012245	398.361	110.849	304.022	179.035	131.952	159.984	80.4179	83.2089	90.3577	95.8412
ENSG00000203734.11	ECT2L	1.10618	3.88537	1.21384	4.33136e-05	0.00122492	0.229282	1.09067	0.171869	2.0715	1.9105	1.16324	4.30188	6.07696	2.63319	2.52946
ENSG00000232541.10	COL11A2	0.115166	0.3637	0.290268	4.35091e-05	0.00122922	0	0.096552	0.394412	0	0.119709	0.08032	0.313637	0.255807	0.6333	0.252055
ENSG00000172935.8	MRGPRF	2.50571	1.25579	-0.636071	4.40592e-05	0.00124352	2.51772	2.45499	2.47626	2.13367	2.01811	3.43351	1.1322	1.30497	1.48022	1.10579
ENSG00000165678.20	GHITM	253.044	342.082	0.433472	4.42165e-05	0.00124671	215.699	310.584	263.165	247.356	238.501	242.96	344.869	334.989	353.283	335.185
ENSG00000106105.13	GARS	33.2721	22.9306	-0.518174	4.45447e-05	0.00125471	40.5549	27.8229	33.9345	35.7699	27.6562	33.8941	20.6416	22.5275	25.1878	23.3657
ENSG00000160789.19	LMNA	179.559	114.013	-0.650678	4.46395e-05	0.00125613	203.284	164.09	218.419	167.017	145.889	178.656	109.733	120.176	122.185	103.957
ENSG00000057608.16	GDI2	77.3873	50.4992	-0.606069	4.49441e-05	0.00126344	89.4836	63.942	100.039	81.4769	68.2926	61.0895	48.5682	48.483	50.1769	54.7688
ENSG00000184009.10	ACTG1	433.098	216.522	-0.996861	4.52365e-05	0.0012704	545.644	305.765	689.884	340.014	306.473	410.807	171.318	209.103	231.514	254.152
ENSG00000108479.11	GALK1	12.6973	6.64092	-0.842069	4.54198e-05	0.00127428	12.4587	15.0895	19.5537	10.7082	6.99718	11.3763	5.44648	7.92889	5.09964	8.08867
ENSG00000128342.4	LIF	0.973448	0.0825167	-0.866329	4.55089e-05	0.00127551	4.37763	0.22542	0.157494	0.09841	0.495184	0.486548	0.057974	0.043627	0.128868	0.099598
ENSG00000108559.11	NUP88	23.5368	13.667	-0.742374	4.59755e-05	0.00128731	26.4171	18.763	30.3166	24.2651	19.3435	22.1153	13.2557	14.4845	13.176	13.7517
ENSG00000167578.17	RAB4B	21.5139	11.7772	-0.817246	4.63322e-05	0.00129602	17.9624	15.5578	26.6098	26.1081	22.4818	20.3633	9.77108	12.012	11.7486	13.577
ENSG00000105058.11	FAM32A	37.6995	24.0508	-0.62746	4.64743e-05	0.00129871	36.7386	29.9968	45.0306	44.193	36.5482	33.6899	20.9728	22.931	27.2125	25.0868
ENSG00000100902.10	PSMA6	136.465	102.816	-0.40503	4.6695e-05	0.0013023	144.544	130.198	140.04	150.089	129.097	124.822	108.337	99.2811	99.5316	104.116
ENSG00000278548.4	ADAM18	0.14495	0.58402	0.468306	4.66917e-05	0.0013023	0.078026	0.166726	0.433684	0	0.050815	0.140448	0.480708	0.937397	0.61684	0.301134
ENSG00000083454.21	P2RX5	33.0849	7.03834	-2.08416	4.68167e-05	0.0013044	93.1495	9.52044	19.0886	36.6627	22.3163	17.7717	4.81727	10.3009	6.10398	6.93122
ENSG00000275395.5	FCGBP	0.836788	0.245557	-0.560394	4.6941e-05	0.00130658	1.31123	1.87327	0.272869	0.916023	0.430228	0.21711	0.498725	0.132209	0.10733	0.243965
ENSG00000163513.17	TGFBR2	63.9494	38.7763	-0.707408	4.71726e-05	0.00131173	62.7471	64.4244	85.4014	79.8312	45.8028	45.4896	32.7214	38.9754	35.196	48.2123
ENSG00000135269.17	TES	24.1893	8.01205	-1.48289	4.78416e-05	0.00132903	48.912	9.98484	29.9387	28.4656	12.7352	15.0996	8.42257	7.13611	10.1638	6.32572
ENSG00000244687.11	UBE2V1	62.7632	47.9279	-0.382068	4.80225e-05	0.00133274	68.6518	63.3656	70.8296	60.1989	56.1637	57.3699	51.7452	46.4751	43.1066	50.3847
ENSG00000132570.14	PCBD2	10.1221	14.3683	0.466534	4.81855e-05	0.00133448	8.96355	12.6574	12.8995	7.93391	10.1475	8.13061	16.0699	12.8535	14.3768	14.1731
ENSG00000164134.12	NAA15	13.9531	7.89907	-0.748716	4.82344e-05	0.00133448	24.8577	11.0937	14.7552	13.5627	10.0891	9.36002	9.14612	7.18114	7.79166	7.47735
ENSG00000179271.2	GADD45GIP1	40.0082	21.7747	-0.848481	4.82739e-05	0.00133448	32.6843	30.1105	38.3825	45.4418	43.5702	49.8598	21.0025	21.8203	24.0962	20.1797
ENSG00000272325.1	NUDT3	10.9671	17.7298	0.646272	4.8167e-05	0.00133448	10.2902	14.9997	9.88586	11.233	10.1426	9.25095	21.6115	13.2599	19.5543	16.4937
ENSG00000177600.8	RPLP2	476.85	244.582	-0.960357	4.8392e-05	0.00133643	362.939	309.468	580.028	491.281	521.189	596.197	247.726	220.081	250.854	259.665
ENSG00000129355.6	CDKN2D	11.2767	5.49613	-0.918273	4.8476e-05	0.00133745	7.08893	12.7654	18.0798	13.5032	7.77415	8.44891	4.60849	6.29624	5.75079	5.32902
ENSG00000130255.12	RPL36	325.657	152.446	-1.09005	4.86425e-05	0.00134073	225.567	188.429	356.929	399.05	361.658	422.31	158.816	135.619	147.717	167.632
ENSG00000151092.16	NGLY1	20.4467	13.0204	-0.613226	4.92623e-05	0.00135393	24.4368	16.6662	24.2411	24.3563	17.377	15.6028	13.3331	13.2918	12.7732	12.6836
ENSG00000185271.8	KLHL33	0.275162	0.67691	0.395125	4.92139e-05	0.00135393	0.146748	0.498947	0.304274	0.335448	0.234091	0.131461	0.768772	0.517662	0.603166	0.81804
ENSG00000239474.6	KLHL41	124.68	51.1455	-1.26914	4.92654e-05	0.00135393	172.562	92.0834	217.036	121.075	82.2936	63.0287	63.6027	44.1617	50.7648	46.0527
ENSG00000154027.18	AK5	1.1978	2.01611	0.456625	4.93793e-05	0.00135575	0.843002	1.48563	1.3406	1.1194	0.812845	1.58534	2.785	1.77939	2.16819	1.33184
ENSG00000113615.12	SEC24A	3.32465	2.19332	-0.437526	4.95016e-05	0.00135779	4.36547	3.07156	3.70696	3.10616	2.74823	2.94951	2.39321	2.07992	1.69158	2.60857
ENSG00000129128.12	SPCS3	57.8528	23.4119	-1.26953	4.96582e-05	0.00136076	109.06	45.7818	66.901	48.351	33.968	43.0552	21.8329	20.584	21.8324	29.3983
ENSG00000124749.16	COL21A1	27.214	66.4859	1.25818	4.98982e-05	0.00136469	20.5208	29.7619	18.2692	39.3069	30.0854	25.3396	88.768	61.1161	69.3536	46.7059
ENSG00000196199.13	MPHOSPH8	25.929	35.4756	0.437768	4.98943e-05	0.00136469	23.132	34.7553	29.1729	26.2592	16.9768	25.278	39.9732	31.8036	33.3951	36.7304
ENSG00000148154.9	UGCG	13.1304	5.25096	-1.17665	4.99969e-05	0.00136607	23.2024	7.82935	19.502	12.0171	6.71524	9.51618	6.65581	4.59691	4.43299	5.31815
ENSG00000179300.3	RTL3	0.107238	0.4839	0.422428	5.02321e-05	0.00137117	0.057065	0.25445	0.056134	0.152063	0.08637	0.037345	0.602125	0.307749	0.303652	0.722073
ENSG00000077380.15	DYNC1I2	56.9286	44.0598	-0.362435	5.03819e-05	0.0013726	58.6023	54.98	66.3136	60.5246	52.147	49.004	40.9569	43.3317	47.6129	44.3376
ENSG00000158528.11	PPP1R9A	2.77016	4.2806	0.486077	5.03438e-05	0.0013726	3.29504	3.10075	3.10976	2.68288	2.27981	2.15271	4.47113	3.82243	4.91513	3.91371
ENSG00000239672.7	NME1	38.7233	16.1416	-1.21248	5.05134e-05	0.00137486	63.2629	23.9957	48.928	32.4251	22.5938	41.1342	12.4385	17.668	18.6536	15.8063
ENSG00000186787.8	SPIN2B	4.79086	7.81755	0.606601	5.07992e-05	0.00138131	3.8285	6.99117	5.60501	4.34088	3.69713	4.28245	7.73576	7.21987	7.89844	8.41614
ENSG00000174640.12	SLCO2A1	13.3481	5.90784	-1.05455	5.12921e-05	0.00139337	13.3925	7.38456	14.0739	19.0042	6.3677	19.8656	4.59906	5.08158	6.77271	7.17799
ENSG00000167371.18	PRRT2	1.17501	3.93614	1.18236	5.16703e-05	0.00140111	0.361561	2.14465	0.684185	1.49482	1.42751	0.937343	4.11747	3.33915	3.76885	4.5191
ENSG00000170421.12	KRT8	82.0014	32.076	-1.32735	5.16763e-05	0.00140111	65.3885	56.7867	75.6	113.226	108.164	72.8432	43.4686	26.1787	41.6422	17.0146
ENSG00000062822.13	POLD1	5.60624	3.49486	-0.555552	5.18367e-05	0.00140277	6.55222	4.50692	7.34718	7.17753	3.88056	4.17303	3.55169	3.3606	3.76909	3.29808
ENSG00000178401.14	DNAJC22	0.127938	0.334124	0.242205	5.18124e-05	0.00140277	0.139969	0.072958	0.08967	0.326466	0.034266	0.1043	0.486749	0.262198	0.367587	0.219961
ENSG00000104722.13	NEFM	0.534677	0.0257175	-0.581302	5.24977e-05	0.0014193	1.75493	0.056045	0.257214	0.431883	0.095832	0.612158	0.03094	0.063819	0	0.008111
ENSG00000215114.8	UBXN2B	8.60167	6.88551	-0.284081	5.2718e-05	0.00142389	6.83324	9.60609	9.76377	11.5696	7.04095	6.79634	7.32365	7.21704	4.92199	8.07936
ENSG00000181227.3	DLSTP1	0.367471	1.00962	0.555411	5.28806e-05	0.00142692	0.326879	0.272294	0.441939	0.507922	0.49505	0.160742	1.43987	0.824197	0.886349	0.888055
ENSG00000184601.10	C14orf180	23.7138	61.0429	1.32795	5.31806e-05	0.00143364	9.64679	39.3877	32.4664	13.3339	26.4695	20.9783	60.4106	65.1039	72.7835	45.8737
ENSG00000175315.2	CST6	1.32618	0.108711	-1.06908	5.32498e-05	0.00143414	0.987964	0.60572	0.084397	1.45415	0.779232	4.0456	0.080801	0.172147	0.044875	0.137022
ENSG00000164305.18	CASP3	16.7158	7.3533	-1.08462	5.33547e-05	0.0014356	26.9807	8.65004	24.5647	15.599	12.1875	12.3131	7.53881	6.92253	7.91461	7.03723
ENSG00000123374.10	CDK2	9.79805	4.37136	-1.00741	5.36812e-05	0.00144301	9.80354	5.37273	17.2058	12.6621	7.48184	6.26229	4.61068	3.64857	5.30031	3.92586
ENSG00000147145.12	LPAR4	0.324914	0.943591	0.552826	5.44944e-05	0.00146347	0.327954	0.216499	0.153722	0.505878	0.162433	0.582999	0.89448	0.91405	1.12491	0.840924
ENSG00000197019.4	SERTAD1	10.7125	3.27516	-1.454	5.47548e-05	0.00146907	25.2659	6.25181	13.4112	6.85184	4.78884	7.70551	3.33443	3.14678	3.07389	3.54554
ENSG00000145416.13	2001-03-01	1.15482	0.703755	-0.33885	5.49857e-05	0.00147387	1.08029	1.24469	1.12893	1.48573	0.725224	1.26406	0.589107	0.692147	0.493006	1.04076
ENSG00000087502.17	ERGIC2	71.2924	47.3119	-0.581466	5.50683e-05	0.00147468	74.12	68.5442	92.1393	80.8538	57.3822	54.715	52.6265	45.8327	45.1915	45.5968
ENSG00000182557.7	SPNS3	0.423001	1.54819	0.840536	5.51792e-05	0.00147625	0.372451	0.96133	0.060563	0.340448	0.213369	0.589846	1.31985	2.03395	1.9742	0.864757
ENSG00000146535.13	GNA12	20.2489	15.4829	-0.366423	5.5292e-05	0.00147787	21.6908	22.7789	24.7399	18.8282	16.4712	16.9846	13.4884	14.6502	16.4376	17.3553
ENSG00000229920.2	RPS4XP5	0.793909	2.6282	1.01615	5.54475e-05	0.00148063	0.859688	1.71481	0.449003	0.634197	0.533882	0.571875	2.11407	2.5012	3.67503	2.22249
ENSG00000225060.8	PPP1R18	8.51261	4.49108	-0.792753	5.5748e-05	0.00148724	8.16317	7.36193	10.0587	9.41885	5.87581	10.1972	2.98786	4.62827	4.55537	5.7928
ENSG00000118508.4	RAB32	7.59431	3.88866	-0.813942	5.67737e-05	0.00151318	7.72236	7.07935	8.30238	6.8509	6.0017	9.60918	2.64768	4.64856	3.13478	5.12363
ENSG00000127774.6	EMC6	70.3397	39.6228	-0.812416	5.73439e-05	0.00152566	53.3203	62.2299	65.0841	86.3876	79.1068	75.9098	42.5962	36.5306	43.3396	36.0249
ENSG00000130414.11	NDUFA10	198.556	281.653	0.502235	5.73501e-05	0.00152566	177.684	264.229	192.044	204.767	196.243	156.371	277.415	237.864	339.621	271.711
ENSG00000198604.10	BAZ1A	5.87922	2.51476	-0.968817	5.76233e-05	0.00153149	8.32105	3.88415	8.15121	7.29113	3.30534	4.32243	2.30421	3.04559	2.10098	2.60827
ENSG00000186081.11	KRT5	0.572955	0.0228215	-0.620923	5.77307e-05	0.0015329	0.282161	0.122992	0.799618	0.159779	0.481227	1.59195	0	0	0	0.091286
ENSG00000149260.15	CAPN5	1.37316	2.43062	0.531659	5.78122e-05	0.00153363	1.20162	1.99182	1.12629	1.42714	1.36094	1.13115	1.60134	2.11445	2.96195	3.04473
ENSG00000204070.9	SYS1	11.7776	7.47659	-0.59206	5.82837e-05	0.00154468	11.3763	12.1697	15.8877	13.1435	8.17367	9.91469	7.88264	7.58222	7.27411	7.1674
ENSG00000164972.12	C9orf24	5.61429	17.4196	1.47758	5.8584e-05	0.00155119	4.1639	13.5345	3.12385	5.0903	4.02453	3.74866	18.1044	17.8256	16.8564	16.892
ENSG00000198125.12	MB	5007.42	9384.98	0.906152	5.89154e-05	0.0015585	4113.6	8894.2	5427.58	4375.15	3211.56	4022.43	8427.64	10271.6	10536.1	8304.59
ENSG00000187840.4	EIF4EBP1	15.8375	7.68839	-0.954516	5.93467e-05	0.00156844	10.5701	18.1304	15.2371	17.8441	18.2488	14.9944	8.38923	9.71279	4.83983	7.81171
ENSG00000188522.14	FAM83G	2.83995	0.730016	-1.1503	5.9513e-05	0.00157137	7.74557	1.13101	3.38769	1.91561	1.40107	1.45873	0.651367	0.717338	0.853068	0.698293
ENSG00000272578.5	AP000347.1	9.05747	13.9272	0.569676	5.95823e-05	0.00157173	11.9313	13.0987	6.99844	7.44671	7.53913	7.33056	13.6085	11.0326	13.8073	17.2604
ENSG00000164946.19	FREM1	0.678139	4.50668	1.71432	5.96651e-05	0.00157244	0.108165	1.07746	0.167067	0.863499	1.28867	0.563974	4.65937	3.85816	4.16284	5.34636
ENSG00000171700.13	RGS19	3.59553	1.98656	-0.621748	5.99334e-05	0.00157804	5.05754	2.89057	2.93929	3.69857	2.69693	4.29026	1.90206	1.94979	1.85675	2.23762
ENSG00000167210.17	LOXHD1	0.305488	0.961275	0.587203	6.04645e-05	0.00159054	0.165378	0.707579	0.337367	0.314527	0.189931	0.118144	0.564807	0.711179	0.738944	1.83017
ENSG00000023902.13	PLEKHO1	68.0373	25.5437	-1.37901	6.09632e-05	0.00160217	131.61	36.6067	99.7339	50.0093	41.0365	49.2275	25.48	22.7295	32.2752	21.69
ENSG00000120833.13	SOCS2	9.41098	21.4306	1.10737	6.10795e-05	0.00160373	7.27437	6.61295	14.6704	16.3377	5.57101	5.99947	25.1946	11.4086	21.6566	27.4628
ENSG00000166473.17	PKD1L2	2.20467	8.39521	1.55175	6.15554e-05	0.00161323	2.49441	3.59929	0.67455	0.934702	2.58828	2.93676	10.4155	8.46659	4.8477	9.85103
ENSG00000285352.1	AC275401.6	2.07345	4.79305	0.914463	6.1514e-05	0.00161323	1.61695	3.51822	1.3886	1.76564	2.19966	1.95163	5.67276	3.33262	4.30032	5.86648
ENSG00000145388.14	METTL14	8.07522	11.1915	0.425877	6.17378e-05	0.00161651	8.12788	9.09851	8.03031	8.33349	8.61015	6.25096	12.114	9.61779	11.2421	11.7923
ENSG00000119977.20	TCTN3	8.86831	6.54744	-0.386816	6.18641e-05	0.00161832	8.32662	9.79192	11.7775	9.31156	6.71892	7.28335	6.13955	6.73284	6.18628	7.13109
ENSG00000169230.9	PRELID1	43.1611	22.2766	-0.923898	6.19445e-05	0.00161892	51.6688	26.4727	51.9244	41.2465	37.6592	49.9948	22.1097	17.6519	22.9682	26.3764
ENSG00000117153.15	KLHL12	10.2742	13.7509	0.387781	6.2316e-05	0.00162713	8.75146	12.2104	10.9686	10.5318	10.0331	9.1497	13.6591	12.1125	14.4169	14.8151
ENSG00000230409.3	TCEA1P2	0.462408	1.35275	0.686004	6.29108e-05	0.00164114	0.445877	0.578772	0.593902	0.111067	0.617913	0.426917	0.971101	1.54975	1.23223	1.65793
ENSG00000165917.9	RAPSN	0.675291	2.35429	1.0016	6.30044e-05	0.0016412	0.294131	0.653431	0.468957	0.792743	1.38725	0.455235	3.06548	2.14375	1.70397	2.50397
ENSG00000223459.6	TCAF1P1	1.83374	4.01147	0.822525	6.30291e-05	0.0016412	1.74801	3.42452	1.78634	1.8208	1.08083	1.14196	3.45787	2.8967	5.21452	4.47679
ENSG00000274675.4	GTF2H2C_2	6.55877	2.6417	-1.05354	6.3657e-05	0.00165602	5.68865	5.82607	6.81748	11.3474	2.69241	6.98059	2.83836	2.1286	2.01782	3.58204
ENSG00000138080.13	EMILIN1	24.7911	13.8106	-0.800245	6.37877e-05	0.00165789	27.8125	18.3799	25.4395	22.4718	19.687	34.9561	11.3382	13.0486	15.5675	15.2881
ENSG00000128944.13	KNSTRN	9.83331	5.3925	-0.761021	6.41088e-05	0.00166471	9.47782	6.95481	13.3652	12.9563	9.83978	6.40593	6.06887	4.8878	5.41466	5.19868
ENSG00000233051.9	MICA	17.0597	6.83446	-1.20486	6.44936e-05	0.00167316	21.7048	10.2869	26.6204	12.4533	16.7213	14.5713	6.55024	4.46057	4.90975	11.4173
ENSG00000162430.16	SELENON	30.4708	18.3136	-0.704397	6.4591e-05	0.00167415	27.642	26.3338	44.0099	23.9116	31.7349	29.1929	15.7391	17.8201	19.6791	20.0162
ENSG00000128266.8	GNAZ	0.811148	1.44789	0.434637	6.4652e-05	0.0016742	0.871646	1.00137	0.560769	0.916855	0.707201	0.809045	1.56711	1.65107	0.969997	1.6034
ENSG00000170142.11	UBE2E1	48.9184	33.3744	-0.53824	6.56158e-05	0.0016976	46.1809	46.1681	63.7213	58.0908	41.6184	37.7312	33.6885	34.4732	33.261	32.0748
ENSG00000167766.18	ZNF83	12.8575	17.2549	0.397608	6.61994e-05	0.0017102	10.1377	14.8245	16.3665	14.0047	9.19949	12.6124	17.9215	14.0353	15.7278	21.3348
ENSG00000173559.12	NABP1	3.72838	1.64188	-0.839782	6.62241e-05	0.0017102	4.92703	2.55906	5.45011	2.83466	2.10502	4.49442	1.58689	1.6433	1.08689	2.25044
ENSG00000196275.13	GTF2IRD2	9.86894	15.2526	0.580462	6.64013e-05	0.00171321	13.1752	10.0802	9.06568	7.16387	9.40646	10.3222	17.9662	15.9665	15.3402	11.7376
ENSG00000123453.17	SARDH	0.375453	0.754284	0.350976	6.66486e-05	0.00171803	0.639307	0.318648	0.09097	0.54054	0.174961	0.48829	0.640039	0.702878	0.607528	1.06669
ENSG00000105204.13	DYRK1B	6.97371	14.2882	0.939101	6.68144e-05	0.00171916	4.58008	12.7027	5.48875	8.01831	6.05671	4.99569	15.7674	11.2782	16.2883	13.8191
ENSG00000184083.11	FAM120C	1.7112	2.13002	0.207237	6.67908e-05	0.00171916	1.20032	2.04224	1.83258	1.77507	1.72262	1.69438	2.31693	1.95594	1.97129	2.2759
ENSG00000065054.13	SLC9A3R2	221.018	147.969	-0.575664	6.74783e-05	0.00173353	164.253	275.999	285.872	202.13	180.737	217.119	155.067	138.189	131.124	167.497
ENSG00000281106.3	TMEM272	0.246965	1.55816	1.03668	6.74956e-05	0.00173353	0.0947	0.842092	0.179852	0.21169	0.080652	0.072806	2.3405	1.31829	1.84615	0.727691
ENSG00000249072.1	AC114801.3	220.775	37.7317	-2.51751	6.85254e-05	0.00175838	31.6082	34.5042	375.235	525.941	241.405	115.958	31.1269	32.6671	51.7801	35.3527
ENSG00000186104.10	CYP2R1	9.0846	4.15922	-0.96693	6.89189e-05	0.00176688	10.8191	6.16066	11.1479	10.0712	5.72314	10.5856	3.92733	3.83014	3.82565	5.05375
ENSG00000101224.17	CDC25B	8.63683	5.6432	-0.53668	6.90929e-05	0.00176836	9.24251	9.30177	10.5202	7.17043	7.37861	8.20745	4.76688	5.11882	5.42376	7.26335
ENSG00000225400.1	RAB28P5	2.60781	5.06528	0.749449	6.91022e-05	0.00176836	2.69624	3.44543	1.99924	3.05619	2.34798	2.1018	6.63203	4.09176	4.96867	4.56865
ENSG00000230305.2	AC004980.3	7.76896	18.1705	1.12841	6.98917e-05	0.00178695	8.54409	7.09839	6.76761	4.7707	11.82	7.61295	19.8833	16.0916	19.8052	16.9018
ENSG00000099139.13	PCSK5	2.91492	6.56675	0.95069	6.99777e-05	0.00178729	4.24357	3.2634	1.44604	3.02472	2.71255	2.79924	6.4535	6.1597	5.43103	8.22276
ENSG00000116701.14	NCF2	3.96281	1.60068	-0.932268	7.0095e-05	0.00178729	3.28584	3.94369	2.12544	7.57506	2.76266	4.08419	1.38285	1.52995	1.4691	2.02083
ENSG00000143458.11	GABPB2	3.87635	7.63862	0.825001	7.00696e-05	0.00178729	3.68924	5.98894	5.3523	2.37189	2.8118	3.0439	7.9545	6.29179	6.47212	9.83608
ENSG00000111237.18	VPS29	135.38	84.1494	-0.679565	7.03021e-05	0.00179096	147.898	95.5107	130.254	183.774	132.693	122.151	88.7419	79.3654	85.855	82.6353
ENSG00000143119.12	CD53	8.0348	4.88989	-0.617253	7.0952e-05	0.00180589	8.14888	7.44831	8.87846	10.9898	6.60831	6.13505	3.89058	3.63448	4.50811	7.52638
ENSG00000124783.12	SSR1	34.8036	23.9458	-0.52131	7.11259e-05	0.00180706	48.9934	32.5465	44.5383	33.2629	23.4872	25.9936	22.9459	22.9536	22.9289	26.9548
ENSG00000185838.13	GNB1L	2.18646	0.981154	-0.685611	7.10875e-05	0.00180706	1.93784	1.53509	2.32557	2.7383	1.62394	2.95799	0.963278	0.720088	1.10631	1.13494
ENSG00000100209.9	HSCB	9.66142	6.78622	-0.453406	7.13318e-05	0.00181066	8.93067	10.4219	10.566	9.96786	8.48635	9.59577	6.4974	7.03762	6.68255	6.9273
ENSG00000118785.13	SPP1	18.8772	4.55649	-1.83887	7.15581e-05	0.00181477	46.4449	8.61267	13.8133	13.381	18.942	12.0692	3.17578	5.62813	1.56635	7.85568
ENSG00000141741.11	MIEN1	40.936	23.0266	-0.803554	7.30866e-05	0.00185188	27.9449	40.1334	43.3177	45.1564	43.3634	45.7	21.0892	25.0916	25.6003	20.3254
ENSG00000111046.3	MYF6	0.746235	0.0310603	-0.760119	7.36145e-05	0.00186358	2.09763	0.016501	0.657309	1.41969	0.140475	0.145805	0.053131	0.056169	0	0.014941
ENSG00000101197.12	BIRC7	0.0264585	0.540169	0.585414	7.37153e-05	0.00186446	0.120807	0.037944	0	0	0	0	0.641937	0.86174	0.12854	0.528461
ENSG00000140740.10	UQCRC2	393.373	539.608	0.455022	7.43528e-05	0.0018789	317.827	480.497	395.606	426.18	390.739	349.39	569.385	478.998	583.431	526.619
ENSG00000206452.10	HLA-C	52.3183	1.24246	-4.57148	7.45659e-05	0.00188261	90.8139	0.209538	145.774	0.728977	72.9028	3.48034	3.47078	0.443527	0.545278	0.510243
ENSG00000092820.17	EZR	152.65	95.6954	-0.668133	7.52274e-05	0.00189761	166.849	134.399	144.847	200.11	121.686	148.012	75.0095	94.0551	107.972	105.745
ENSG00000093072.15	ADA2	9.41311	28.2971	1.49236	7.59129e-05	0.00191319	3.58518	7.34106	9.38073	12.3574	7.05291	16.7614	21.044	24.0548	43.8981	24.1917
ENSG00000103044.10	HAS3	0.28226	0.59143	0.311635	7.60005e-05	0.00191369	0.219302	0.214597	0.397399	0.242578	0.086006	0.533678	0.611508	0.351556	0.518047	0.884608
ENSG00000187187.13	ZNF546	2.84644	4.70717	0.569251	7.60898e-05	0.00191424	2.59551	4.60259	1.80405	3.04667	1.70057	3.32926	5.28514	4.71529	4.19996	4.62829
ENSG00000134259.3	NGF	6.26494	2.7967	-0.936206	7.66006e-05	0.00192537	9.42567	5.35207	9.1326	5.4787	4.19066	4.00997	2.86584	3.09494	1.97372	3.2523
ENSG00000100644.16	HIF1A	41.8302	23.9835	-0.777653	7.74683e-05	0.00194545	45.1964	29.604	57.7061	48.0879	35.0246	35.3622	22.7136	20.0047	25.7552	27.4605
ENSG00000075413.17	MARK3	68.0633	45.5226	-0.569986	7.76379e-05	0.00194798	59.3785	73.2596	62.2841	96.586	60.6855	56.1859	42.667	47.5881	42.2006	49.6348
ENSG00000149100.12	EIF3M	161.742	108.462	-0.572161	7.81333e-05	0.00195861	204.259	149.046	175.733	165.427	156.347	119.642	116.293	97.4416	108.798	111.315
ENSG00000164082.14	GRM2	0.1337	0.303914	0.201809	7.82295e-05	0.00195861	0.191965	0.239516	0.172502	0.066785	0.08962	0.041815	0.190896	0.268518	0.373925	0.382315
ENSG00000198805.11	PNP	17.6719	4.63087	-1.72944	7.82694e-05	0.00195861	34.6466	6.10215	30.0104	12.9799	6.48015	15.8123	3.89684	6.66499	4.59243	3.36921
ENSG00000177570.13	SAMD12	1.41557	4.0783	1.07198	7.83474e-05	0.00195882	2.24226	1.68583	0.418621	2.18941	1.4954	0.461905	4.30684	2.67264	5.54595	3.78777
ENSG00000162642.13	C1orf52	18.6696	15.0154	-0.296507	7.86276e-05	0.00196409	21.4096	18.8615	20.3571	19.5764	15.557	16.2559	15.751	13.7381	14.7163	15.8562
ENSG00000184730.10	APOBR	0.945988	0.400531	-0.474529	7.87223e-05	0.00196472	0.881798	0.625674	0.791027	1.11782	0.815818	1.44379	0.295714	0.38986	0.330776	0.585774
ENSG00000089351.14	GRAMD1A	27.9272	18.2031	-0.591089	7.88405e-05	0.00196593	28.4569	29.075	35.9246	28.0419	22.1059	23.9591	15.1648	16.9619	19.2534	21.4323
ENSG00000110536.13	PTPMT1	19.8203	14.916	-0.387514	7.89187e-05	0.00196615	21.1124	18.4878	25.0759	20.8692	14.8158	18.5604	13.7799	14.7044	14.7813	16.3982
ENSG00000162627.16	SNX7	16.959	9.89127	-0.72153	7.89958e-05	0.00196633	14.1004	13.5762	21.7324	20.6016	18.0268	13.7163	7.15316	12.1656	8.85473	11.3916
ENSG00000141522.11	ARHGDIA	111.622	52.335	-1.07833	7.96989e-05	0.0019798	146.93	61.8781	202.539	88.4272	74.0587	95.8974	47.5727	46.8053	55.6953	59.2667
ENSG00000163902.11	RPN1	74.469	45.1889	-0.708338	7.97471e-05	0.0019798	81.8492	59.3702	112.341	71.6052	55.6747	65.9737	42.9616	42.9058	44.2195	50.6687
ENSG00000174429.3	ABRA	45.4347	9.98975	-2.07904	7.96941e-05	0.0019798	138.967	20.7013	23.799	42.2598	14.7796	32.1013	14.503	7.17738	10.0276	8.25102
ENSG00000128245.14	YWHAH	69.9544	37.0297	-0.899764	8.02028e-05	0.00198937	81.0592	46.2134	105.373	71.3885	49.7885	65.9037	30.9052	35.392	42.983	38.8387
ENSG00000282230.1	ADAM9	4.85772	0.202911	-2.28381	8.03368e-05	0.00199094	0	0	5.24396	4.66499	2.86296	16.3744	0.811645	0	0	0
ENSG00000140403.12	DNAJA4	432.74	108.872	-1.98101	8.09249e-05	0.0019957	1185.68	161.971	468.969	418.148	186.73	174.943	111.119	110.522	102.203	111.643
ENSG00000177694.15	NAALADL2	1.71717	3.61304	0.763611	8.07693e-05	0.0019957	1.29963	1.41585	1.37246	2.94257	2.48168	0.790846	4.81642	3.12823	3.1494	3.3581
ENSG00000187736.12	NHEJ1	5.10731	2.77023	-0.695887	8.09527e-05	0.0019957	5.10905	4.94925	8.45209	5.04348	3.71937	3.37065	2.85574	3.45044	2.19255	2.58218
ENSG00000188986.6	NELFB	27.9058	22.0196	-0.328491	8.08267e-05	0.0019957	25.2266	30.131	31.9518	29.0659	27.3318	23.7274	21.9676	20.3366	23.5271	22.2473
ENSG00000198855.6	FICD	2.78105	1.51879	-0.586055	8.06304e-05	0.0019957	3.55369	2.39818	3.116	2.26854	2.27917	3.07075	1.60927	1.1878	1.72995	1.54816
ENSG00000285458.1	AC093827.5	2.1898	4.39543	0.75827	8.08026e-05	0.0019957	1.65116	3.97213	1.75367	1.82658	2.1479	1.78739	4.72845	3.99514	3.82297	5.03517
ENSG00000142186.16	SCYL1	37.7264	27.3782	-0.448535	8.13565e-05	0.00200391	36.2437	34.7516	40.755	38.4128	37.5472	38.6484	26.3077	25.7095	30.1546	27.3411
ENSG00000108298.10	RPL19	816.245	492.798	-0.726846	8.18833e-05	0.0020141	736.763	590.004	934.892	896.957	802.578	936.273	525.221	431.245	508.437	506.29
ENSG00000205084.10	TMEM231	5.31732	7.25095	0.385247	8.19127e-05	0.0020141	4.93719	7.58538	5.8886	4.62333	5.55556	3.31388	7.41302	5.52386	6.90354	9.16338
ENSG00000138336.8	TET1	0.0802247	0.169246	0.114247	8.22726e-05	0.00202119	0.066169	0.109214	0.125181	0.054205	0.061632	0.064947	0.139733	0.193386	0.16043	0.183435
ENSG00000022267.16	FHL1	2968.11	1238.98	-1.25972	8.31675e-05	0.0020414	3930.76	1018.3	2921.94	3990.1	2609.68	3337.9	1417.23	920.241	1537.01	1081.42
ENSG00000164694.16	FNDC1	0.432293	2.72657	1.37952	8.32582e-05	0.00204185	0.182625	0.319501	0.296803	0.090586	1.26782	0.436422	3.95113	0.886043	3.86094	2.20815
ENSG00000064692.18	SNCAIP	0.646663	1.58354	0.649806	8.35992e-05	0.00204843	0.762206	0.90023	0.648703	0.320642	0.440085	0.808109	1.72411	1.25926	1.01039	2.34041
ENSG00000168040.4	FADD	8.27446	5.07622	-0.610088	8.37715e-05	0.00205088	8.95009	6.8388	11.5793	8.00547	6.0181	8.255	5.00297	5.20988	5.08256	5.00949
ENSG00000160999.10	SH2B2	1.28387	0.455654	-0.64981	8.38519e-05	0.00205107	1.27336	0.695911	2.03207	1.31762	1.26547	1.11876	0.61236	0.540077	0.364993	0.305187
ENSG00000152332.15	UHMK1	7.58084	4.16352	-0.732762	8.39456e-05	0.00205158	8.58389	5.59295	10.7259	9.45485	5.60182	5.5256	4.005	4.35182	3.51716	4.78011
ENSG00000164270.17	HTR4	0.667665	2.00346	0.848795	8.41453e-05	0.00205469	0.422319	1.06581	0.591704	0.843875	0.352182	0.7301	1.50225	1.25965	0.966594	4.28534
ENSG00000100345.21	MYH9	241.458	99.7721	-1.26664	8.45637e-05	0.00206312	530.084	121.468	234.083	214.342	119.173	229.601	88.3228	87.0166	118.873	104.876
ENSG00000154059.9	IMPACT	10.3833	17.5093	0.701327	8.50867e-05	0.00207409	12.1615	17.2789	8.76627	7.86707	9.37461	6.85158	16.8736	14.7918	19.0481	19.3236
ENSG00000142541.16	RPL13A	933.457	571.771	-0.70617	8.57569e-05	0.00208862	782.135	707.119	1141.95	1011.73	888.391	1069.42	595.241	519.514	545.938	626.392
ENSG00000159423.16	ALDH4A1	17.1533	24.8935	0.512355	8.59043e-05	0.00209041	15.8216	21.7766	16.4624	14.1645	18.3787	16.316	26.2815	21.6491	26.8516	24.7916
ENSG00000138326.19	RPS24	1157.16	671.264	-0.784741	8.65578e-05	0.002103	1024.01	782.627	1266.99	1263.64	1179.66	1426.06	614.306	672.736	658.706	739.307
ENSG00000150961.14	SEC24D	11.0787	6.17165	-0.752089	8.65704e-05	0.002103	12.6281	10.1023	11.1499	9.48739	8.71802	14.3865	5.50093	5.59224	6.49771	7.09571
ENSG00000165644.10	COMTD1	35.6405	17.2581	-1.0049	8.83209e-05	0.00214368	29.7345	38.3522	41.7208	28.7282	47.4997	27.8078	12.6039	18.7553	23.3071	14.3662
ENSG00000152128.13	TMEM163	0.245011	0.832449	0.557614	8.89111e-05	0.00215615	0.138165	0.461487	0.237804	0.294704	0.182952	0.154956	0.35294	0.574545	1.1591	1.24321
ENSG00000150275.18	PCDH15	0.111071	0.305835	0.233022	8.89998e-05	0.00215645	0.128937	0.094536	0.287249	0.067816	0.034818	0.053067	0.352168	0.409047	0.102709	0.359414
ENSG00000095539.15	SEMA4G	1.15477	2.33762	0.631288	8.98343e-05	0.00217481	1.32329	1.09309	1.62185	0.877148	0.878264	1.13496	2.67631	2.32468	1.62089	2.7286
ENSG00000163399.15	ATP1A1	327.174	118.308	-1.45977	9.03937e-05	0.00218647	437.886	165.658	681.405	328.269	163.772	186.053	97.2139	112.238	111.496	152.283
ENSG00000221972.3	C3orf36	0.422052	0.0291655	-0.466499	9.053e-05	0.0021879	0.367009	0.042592	0.219738	0.936247	0.120755	0.845968	0	0.048318	0.01692	0.051424
ENSG00000142347.17	MYO1F	6.94076	4.81847	-0.448637	9.06328e-05	0.00218851	4.71121	11.1516	4.57492	9.62403	5.35409	6.22871	3.27454	5.13349	4.95114	5.91472
ENSG00000231679.7	HLA-DRB3	7.30223	0	-3.0535	9.08732e-05	0.00219244	10.005	2.23632	22.25	0	9.32206	0	0	0	0	0
ENSG00000100504.16	PYGL	5.61846	2.80864	-0.79722	9.16417e-05	0.00220857	5.00318	5.70091	9.58143	5.23096	3.59737	4.5969	2.47834	2.93292	1.7854	4.03789
ENSG00000215883.10	CYB5RL	1.75967	2.76073	0.446518	9.16978e-05	0.00220857	1.43545	2.58974	1.51664	2.0169	1.48819	1.5111	2.66316	2.19078	3.13508	3.05391
ENSG00000163661.3	PTX3	20.0139	1.89804	-2.85819	9.17903e-05	0.00220891	44.9785	1.84188	47.8496	5.27555	4.5533	15.5847	1.27243	0.949598	2.73822	2.63193
ENSG00000182718.16	ANXA2	261.507	103.008	-1.33566	9.21468e-05	0.0022156	411.212	132.262	418.792	213.509	152.188	241.081	73.0537	108.755	95.4852	134.739
ENSG00000184060.10	ADAP2	3.45927	2.29658	-0.435838	9.2325e-05	0.002218	4.00079	4.56713	3.34216	3.91436	2.26333	2.66784	1.9187	2.69136	2.16216	2.41409
ENSG00000135318.11	NT5E	1.42435	3.35885	0.846353	9.2645e-05	0.00222191	1.74982	1.99811	0.703177	1.10878	1.27442	1.71177	3.2577	2.58697	3.18909	4.40165
ENSG00000174348.13	PODN	7.56018	24.5089	1.57529	9.26378e-05	0.00222191	2.22301	12.9724	3.46368	7.02446	9.96014	9.71737	25.0455	17.1499	22.2108	33.6296
ENSG00000259330.2	INAFM2	21.0247	14.2027	-0.534797	9.27894e-05	0.00222348	19.1471	18.9583	24.3004	26.1954	16.0184	21.5288	12.5401	12.7695	15.9159	15.5853
ENSG00000105290.11	APLP1	5.81649	14.3256	1.16884	9.30973e-05	0.00222897	4.73227	11.534	2.28202	4.53477	6.17922	5.63665	14.2977	18.5077	12.9527	11.5443
ENSG00000205581.10	HMGN1	51.8346	74.2657	0.51051	9.37683e-05	0.00224313	43.5466	58.7368	63.2782	55.0265	41.0332	49.3862	77.218	63.7257	76.8568	79.2623
ENSG00000174353.17	STAG3L3	11.007	15.7808	0.482939	9.39631e-05	0.00224589	9.12996	12.4182	12.0401	12.4245	9.2753	10.7539	13.2622	14.8944	16.3178	18.6489
ENSG00000158481.12	CD1C	0.129942	1.40669	1.0908	9.47816e-05	0.00226354	0.114133	0.032192	0	0.135338	0.460639	0.037353	1.3655	0.47959	1.66718	2.11449
ENSG00000124333.15	VAMP7	18.2862	11.2886	-0.650251	9.63224e-05	0.0022984	20.4895	13.5702	25.0683	20.9334	16.3855	13.2705	11.7862	8.74009	12.4847	12.1434
ENSG00000038219.12	BOD1L1	8.17156	10.5479	0.332387	9.69303e-05	0.00231095	8.6969	11.9671	7.82194	7.47607	6.95388	6.1135	9.67569	10.2441	11.1137	11.158
ENSG00000256222.2	MTRNR2L3	0.203448	0.724301	0.518838	9.72578e-05	0.0023168	0.264491	0.439793	0.210281	0.062385	0.106091	0.137647	0.828738	0.807789	0.716551	0.544127
ENSG00000204389.9	HSPA1A	31.5238	0.0268815	-4.98515	9.77542e-05	0.00232666	0.007873	0.504428	2e-06	35.5118	105.461	47.6575	0	0	0.107526	0
ENSG00000141448.8	GATA6	29.5693	41.8192	0.486173	9.84409e-05	0.00233907	27.683	30.2938	33.6098	29.0567	28.5839	28.1886	45.3687	34.6109	48.2534	39.0436
ENSG00000147324.10	MFHAS1	8.98072	6.33216	-0.444905	9.84232e-05	0.00233907	11.1941	9.35995	12.3098	10.1617	6.86813	3.99066	5.93922	6.43973	8.75616	4.19355
ENSG00000197114.11	ZGPAT	14.7025	10.3689	-0.465905	9.87739e-05	0.00234501	15.5506	14.9168	15.3635	12.968	13.699	15.7173	9.5607	10.0163	11.1585	10.7401
ENSG00000100811.12	YY1	23.5928	18.6761	-0.321793	9.92383e-05	0.00235406	29.7648	22.0017	28.1197	23.7015	19.1132	18.8558	18.7625	16.7699	19.7123	19.4596
ENSG00000138738.10	PRDM5	4.18109	6.66091	0.564261	9.97814e-05	0.00236495	4.52582	5.28386	4.34144	4.82152	2.48928	3.6246	7.11635	6.35674	6.43255	6.738
ENSG00000242689.2	CNTF	0.337649	0.856625	0.472983	9.99265e-05	0.00236641	0.399001	0.25618	0.380079	0.31888	0.292411	0.379341	0.950651	1.19862	0.776498	0.500732
ENSG00000167565.12	SERTAD3	13.9987	9.03198	-0.580236	0.000100163	0.00237001	13.281	13.1799	14.2647	14.7622	14.5798	13.9249	7.66648	8.79356	10.8288	8.83907
ENSG00000108523.15	RNF167	63.2097	47.7246	-0.39814	0.000100395	0.00237353	59.0536	63.8894	60.0726	68.745	68.0097	59.4878	51.1202	42.4155	52.1773	45.1855
ENSG00000134602.15	STK26	0.784559	0.390981	-0.359465	0.000100524	0.00237457	0.866766	0.876425	0.828669	0.938423	0.424815	0.772253	0.171821	0.485412	0.441956	0.464734
ENSG00000130023.15	ERMARD	7.71031	10.5462	0.406627	0.000100866	0.00238067	7.76272	10.5705	7.72344	7.83452	6.29783	6.07285	11.1771	8.98991	9.73774	12.2802
ENSG00000130528.11	HRC	384.106	704.156	0.872687	0.000101198	0.00238651	265.111	647.917	374.202	318.333	318.801	380.271	776.764	703.518	748.229	588.113
ENSG00000184840.11	TMED9	74.5661	49.5027	-0.581379	0.000101611	0.00239425	74.5214	67.9519	103.66	64.3342	63.662	73.2669	46.6698	52.0991	50.2317	49.01
ENSG00000115241.10	PPM1G	34.6593	22.9045	-0.576999	0.000102185	0.00240578	42.9833	30.9286	40.6714	37.9848	27.7988	27.5889	21.8172	19.8312	25.8051	24.1643
ENSG00000134258.16	VTCN1	0.0919855	0.278205	0.227166	0.000102733	0.0024122	0.133371	0.087217	0.038485	0.069506	0.044411	0.178923	0.31672	0.279686	0.273121	0.243295
ENSG00000152270.8	PDE3B	1.48909	3.0778	0.712174	0.000102693	0.0024122	1.02458	1.85082	1.01522	2.46045	1.49824	1.08522	2.83781	2.1873	3.5229	3.7632
ENSG00000182255.6	KCNA4	1.91698	3.46062	0.612768	0.000102799	0.0024122	3.11755	1.2988	1.59743	3.28113	1.1405	1.06647	2.7909	3.03912	3.32649	4.68596
ENSG00000198231.12	DDX42	32.6546	38.9211	0.246349	0.000102596	0.0024122	34.1704	33.7353	39.4929	37.8968	23.17	27.4623	38.2654	31.9386	42.9672	42.5134
ENSG00000165775.17	FUNDC2	224.367	166.623	-0.42706	0.000103676	0.00243076	203.186	230.526	270.091	249.26	194.253	198.886	164.2	189.299	174.382	138.609
ENSG00000118855.18	MFSD1	23.0417	15.8343	-0.514135	0.00010382	0.00243211	21.6643	20.7046	23.1217	25.8724	22.7624	24.1246	13.4966	12.6698	18.3977	18.773
ENSG00000047849.21	MAP4	250.743	432.659	0.784608	0.000103947	0.00243307	288.621	257.606	218.541	218.324	308.889	212.478	466.894	345.291	519.383	399.068
ENSG00000091831.23	ESR1	0.468493	0.838912	0.324516	0.000104362	0.00244076	0.253456	1.10837	0.368561	0.441462	0.252936	0.386173	0.799678	0.662859	0.66344	1.22967
ENSG00000170248.13	PDCD6IP	61.8138	36.3188	-0.751177	0.000104691	0.00244642	86.6342	52.0858	66.967	72.3578	49.1159	43.7221	35.7406	31.7601	33.5831	44.1916
ENSG00000170837.2	GPR27	2.11514	4.74109	0.88203	0.000105017	0.00245202	0.97478	3.86381	2.48898	1.56607	1.65939	2.13779	5.19725	4.48692	4.33969	4.94052
ENSG00000123505.15	AMD1	32.9412	18.518	-0.798229	0.000105228	0.00245368	39.0227	31.81	48.3782	32.644	20.5511	25.241	23.6969	15.0773	18.2729	17.025
ENSG00000170835.14	CEL	0.853309	0.366766	-0.439337	0.000105262	0.00245368	0.704364	1.0655	1.38573	0.720556	0.46843	0.775272	0.358052	0.474673	0.283757	0.350582
ENSG00000170515.13	PA2G4	76.8931	51.5465	-0.567901	0.000106132	0.00246989	90.1833	64.0465	105.519	83.8297	59.9492	57.8311	56.0336	45.3941	53.1135	51.6449
ENSG00000186174.12	BCL9L	34.0605	16.7346	-0.983278	0.000106062	0.00246989	57.7764	26.8197	51.2313	29.3689	17.0921	22.0743	15.3599	15.1078	18.6353	17.8354
ENSG00000180370.10	PAK2	16.9077	15.1295	-0.150877	0.000106302	0.0024718	19.1176	17.7195	18.5279	18.366	14.2354	13.4795	14.6158	13.6618	14.8426	17.3977
ENSG00000189334.8	S100A14	0.930311	3.05233	1.06992	0.000107223	0.00249118	0.538569	2.17925	0.603401	0.849519	0.796558	0.614572	3.61766	2.56699	3.17653	2.84813
ENSG00000110025.12	SNX15	9.49455	5.90249	-0.604451	0.000107839	0.00250342	7.49885	8.81709	12.8984	11.2833	9.15506	7.31459	5.90626	6.63141	5.0346	6.0377
ENSG00000229358.3	DPY19L1P1	1.93472	2.94169	0.42559	0.000107974	0.0025045	1.46576	2.65027	2.05851	1.98345	1.60502	1.8453	2.86827	2.74112	3.1651	2.99225
ENSG00000012779.10	ALOX5	0.617722	0.402338	-0.20613	0.000109862	0.0025352	0.496756	0.984517	0.664313	0.731321	0.339487	0.489938	0.1469	0.657785	0.493627	0.311039
ENSG00000024862.17	CCDC28A	7.47039	11.3488	0.543874	0.000109919	0.0025352	5.34924	8.36921	8.38236	8.83341	7.47842	6.40968	9.92321	11.2135	11.7088	12.5498
ENSG00000095383.19	TBC1D2	1.89938	0.948245	-0.573567	0.000109902	0.0025352	1.86303	1.36259	2.74913	2.23072	1.17337	2.01742	0.676955	0.857336	1.11818	1.14051
ENSG00000166736.11	HTR3A	0.19889	0.00920225	-0.248484	0.000109859	0.0025352	0.438563	0.059655	0.265405	0.143573	0.087349	0.198796	0	0	0.036809	0
ENSG00000174173.6	TRMT10C	18.1208	12.0869	-0.547013	0.000109836	0.0025352	20.1916	19.494	20.7242	20.7289	15.1322	12.4538	13.4021	11.7707	12.007	11.168
ENSG00000196440.11	ARMCX4	5.80931	8.05099	0.410566	0.000109925	0.0025352	4.87626	7.24865	6.08727	3.881	5.61419	7.14851	6.51691	7.50733	8.28278	9.89694
ENSG00000242372.7	EIF6	37.3614	20.2068	-0.85513	0.000109631	0.0025352	52.5923	24.4735	47.3207	35.7067	29.745	34.3302	18.3997	18.2589	22.5245	21.644
ENSG00000082684.14	SEMA5B	2.83956	6.71433	1.0066	0.00011022	0.00253993	1.31713	2.98674	5.76726	2.93822	3.06595	0.962049	7.58644	4.69815	7.42641	7.14632
ENSG00000204396.10	VWA7	5.15676	9.25903	0.736651	0.000111553	0.00256854	6.52743	7.45614	5.4732	4.59113	3.36081	3.53185	9.32374	9.68171	10.0407	7.98996
ENSG00000181191.11	PJA1	8.70994	11.1551	0.324033	0.000111855	0.0025734	7.08415	10.3144	11.4987	8.84664	8.21421	6.30154	10.664	8.88379	12.3714	12.7014
ENSG00000131467.10	PSME3	63.838	41.4528	-0.610982	0.000112192	0.00257647	75.4485	53.6193	69.7665	75.4478	58.0354	50.7106	42.4553	38.1132	43.3107	41.9318
ENSG00000149599.15	DUSP15	1.38246	3.65777	0.967185	0.000112262	0.00257647	1.2305	2.85561	0.658823	1.87509	0.614715	1.06005	3.50123	3.08414	3.27581	4.76991
ENSG00000215305.9	VPS16	13.9612	10.0376	-0.438795	0.000112082	0.00257647	14.5456	14.2535	17.0687	12.5022	11.1265	14.2705	9.14975	9.92598	10.4629	10.6118
ENSG00000110330.8	BIRC2	17.807	14.7073	-0.259829	0.000112544	0.00258084	19.471	20.5828	17.9797	19.406	12.9045	16.4979	14.7518	12.9938	14.9958	16.088
ENSG00000149196.15	HIKESHI	33.2144	24.6632	-0.414906	0.000113282	0.00259566	32.3179	33.9611	33.6122	38.8372	31.0842	29.4739	25.9233	24.312	24.1217	24.2956
ENSG00000102898.11	NUTF2	73.9259	45.2232	-0.696847	0.000113402	0.0025963	84.6796	55.9783	91.9425	77.5584	62.0529	71.3439	45.871	41.0518	49.9603	44.0098
ENSG00000114391.12	RPL24	911.44	550.379	-0.726685	0.00011419	0.00261222	900.038	616.054	1049.34	1046.47	837.699	1019.04	578.072	510.337	539.417	573.691
ENSG00000146232.16	NFKBIE	1.95172	1.31714	-0.349211	0.000114462	0.00261632	2.57254	1.2472	2.40634	2.42238	1.73686	1.32502	1.44544	0.969178	1.33176	1.52219
ENSG00000006042.11	TMEM98	6.61502	11.6899	0.736756	0.000114991	0.0026263	8.82795	7.74183	6.88296	5.58171	5.67648	4.97918	8.3098	9.67033	11.9344	16.8449
ENSG00000076826.9	CAMSAP3	0.546545	0.0950065	-0.49811	0.000115236	0.00262977	1.70256	0.073045	0.489754	0.425861	0.141207	0.446845	0.091548	0.082803	0.016931	0.188744
ENSG00000129353.14	SLC44A2	38.7451	55.2927	0.50217	0.000115846	0.00264154	32.5414	48.9365	39.8086	40.273	32.659	38.2523	43.9705	56.3873	60.1617	60.6513
ENSG00000136731.12	UGGT1	14.7864	10.8766	-0.410554	0.000116194	0.00264415	17.4226	15.1721	19.2298	14.8926	11.497	10.504	10.4194	9.53305	9.8315	13.7225
ENSG00000182310.14	SPACA6	14.6771	8.6951	-0.693327	0.000116241	0.00264415	12.4879	16.6695	15.8817	16.4629	9.34281	17.2176	9.18273	8.00003	7.69782	9.89984
ENSG00000197147.13	LRRC8B	2.84317	0.787433	-1.10441	0.00011611	0.00264415	7.25528	1.03481	2.61338	2.97231	0.832314	2.35095	0.701289	0.731349	0.961909	0.755185
ENSG00000148737.16	TCF7L2	4.58886	6.44748	0.414198	0.000116358	0.00264469	4.97474	6.07563	5.81713	3.87551	3.63509	3.15507	6.72156	5.84414	6.76812	6.45611
ENSG00000057252.12	SOAT1	3.16121	2.14218	-0.405237	0.000117369	0.00266553	4.81393	2.77034	4.71893	2.88676	1.89727	1.88005	2.07021	1.77595	1.69821	3.02436
ENSG00000048162.20	NOP16	34.0092	16.9382	-0.964696	0.000117762	0.00267229	56.1022	19.757	47.5119	28.2057	26.3947	26.0835	17.2779	13.6609	18.7469	18.0672
ENSG00000198482.11	ZNF808	3.31468	6.08306	0.715119	0.000117986	0.00267524	3.05738	5.60424	3.828	3.24434	2.19122	1.9629	6.74716	5.22604	5.39157	6.96746
ENSG00000121073.13	SLC35B1	60.9678	46.5262	-0.382795	0.000118897	0.00269373	55.1674	72.721	60.7967	60.8303	55.46	60.8316	43.865	43.31	53.0672	45.8628
ENSG00000143344.15	RGL1	6.20201	10.4887	0.673746	0.000119566	0.00270564	5.1215	8.19288	5.28719	7.56879	6.48595	4.55577	10.5946	7.60069	12.4726	11.287
ENSG00000152061.23	RABGAP1L	28.3573	63.7002	1.14005	0.000119615	0.00270564	36.7904	24.5558	18.7339	32.9898	38.4573	18.6164	80.9918	45.8851	80.9139	47.0101
ENSG00000279247.3	AK6	8.85657	3.84227	-1.0254	0.000119761	0.00270678	11.6113	7.53442	9.06344	8.59624	8.06999	8.26404	6.85534	2.90488	3.13652	2.47236
ENSG00000116863.10	ADPRHL2	12.2352	8.43991	-0.487537	0.000119956	0.00270687	12.7336	14.0127	11.6461	11.547	11.4717	12.0002	8.49289	7.44104	9.9322	7.89351
ENSG00000227051.6	C14orf132	0.891406	3.12507	1.12496	0.000119887	0.00270687	2.23728	0.709785	0.363097	0.739812	0.400177	0.898283	2.47133	2.90159	4.60681	2.52056
ENSG00000073282.12	TP63	0.138671	0.382586	0.280018	0.00012025	0.00270917	0.205702	0.122123	0.135807	0.153394	0.174249	0.040752	0.409513	0.217532	0.487374	0.415926
ENSG00000145425.9	RPS3A	789.928	499.785	-0.659355	0.000120238	0.00270917	753.401	574.123	908.108	883.991	755.476	864.471	541.96	443.418	458.24	555.523
ENSG00000083312.17	TNPO1	17.8164	12.2795	-0.502785	0.000121077	0.00272181	27.2874	15.5841	17.8158	20.3694	12.913	12.9285	12.4303	10.8877	11.5282	14.2719
ENSG00000113369.8	ARRDC3	6.62746	11.9086	0.759064	0.0001211	0.00272181	3.96031	5.02306	10.5817	7.36058	7.45	5.38911	10.1229	11.937	12.1731	13.4016
ENSG00000250486.3	FAM218A	0.306565	0.619576	0.309837	0.000120943	0.00272181	0.271729	0.26318	0.488095	0.251933	0.286101	0.278354	0.520587	0.668568	0.60273	0.68642
ENSG00000249709.7	ZNF564	3.507	4.54507	0.299039	0.000122462	0.00275023	4.18171	4.13626	3.84537	3.36004	2.84785	2.67076	4.65116	3.58844	4.84735	5.09333
ENSG00000109452.12	INPP4B	9.04126	12.28	0.403317	0.000122668	0.00275267	10.5206	9.41186	7.31192	11.8355	9.17362	5.99409	10.584	10.4404	12.6033	15.4924
ENSG00000057663.15	ATG5	8.94308	5.9675	-0.513053	0.000122904	0.00275493	9.45474	8.00693	12.5985	8.88996	8.10698	6.60139	6.16312	5.63241	5.67614	6.39831
ENSG00000100105.17	PATZ1	4.80477	7.47131	0.545347	0.000123256	0.00275493	4.61687	6.20551	6.59183	3.82488	3.79891	3.7906	7.64486	6.62529	8.23479	7.3803
ENSG00000139631.18	CSAD	18.3892	32.1448	0.773533	0.000123188	0.00275493	13.7547	25.9095	16.2638	19.4537	15.7203	19.233	32.3842	29.1331	33.5141	33.5479
ENSG00000149782.11	PLCB3	6.95031	4.57331	-0.512476	0.000123094	0.00275493	6.09837	7.31212	9.91953	6.35949	5.4051	6.60724	4.54008	4.27181	4.30861	5.17275
ENSG00000171914.16	TLN2	20.3297	29.742	0.527346	0.00012302	0.00275493	16.952	26.0773	26.8691	17.4427	18.2509	16.3863	27.4096	21.2887	33.7265	36.5432
ENSG00000196712.17	NF1	7.07645	10.0401	0.450964	0.000123418	0.00275637	7.71987	7.90062	6.8211	7.11891	6.90019	5.99801	9.35508	9.22514	10.4889	11.0914
ENSG00000154222.14	CC2D1B	15.1007	11.3302	-0.384925	0.000123822	0.0027632	16.5588	14.741	15.3266	15.8515	11.6507	16.4757	8.49794	12.8763	11.0927	12.854
ENSG00000213341.10	CHUK	8.90811	5.83618	-0.535419	0.000124254	0.00277065	11.1009	6.56262	10.8391	11.0709	7.45416	6.42097	5.81562	5.43423	5.4532	6.64167
ENSG00000105664.10	COMP	0.950135	4.52579	1.50261	0.000125166	0.0027844	0.784953	0.812072	0.204889	0.810514	1.53042	1.55796	1.52676	6.88256	2.09967	7.59419
ENSG00000105971.14	CAV2	243.545	118.122	-1.03766	0.000125054	0.0027844	360.796	129.884	237.988	267.151	227.142	238.311	112.831	114.051	134.152	111.455
ENSG00000141574.7	SECTM1	1.86629	1.20892	-0.375843	0.000125096	0.0027844	2.87197	1.41656	2.81549	2.07992	1.00109	1.01271	0.853415	1.41564	1.67798	0.888649
ENSG00000172425.10	TTC36	0.92309	2.03595	0.658724	0.00012587	0.00279785	0.647218	1.29811	0.904623	0.945876	0.839214	0.903501	1.75344	2.69444	1.71675	1.97919
ENSG00000135426.15	TESPA1	0.335713	0.586021	0.247801	0.000126387	0.00280715	0.207826	0.217418	0.264207	0.34212	0.386003	0.596706	0.783271	0.454164	0.431897	0.674752
ENSG00000074935.13	TUBE1	14.4962	23.0621	0.63485	0.000127627	0.00283245	10.563	17.9289	14.1336	14.9715	15.2236	14.1567	23.8675	20.7995	20.8884	26.6932
ENSG00000148835.10	TAF5	1.81499	1.10366	-0.420229	0.000128014	0.00283881	1.80282	1.81842	2.13111	2.54269	1.22675	1.36816	1.08391	1.07293	1.00879	1.24901
ENSG00000133256.12	PDE6B	2.61785	4.72479	0.662091	0.000128753	0.00285296	1.84413	4.63374	1.76114	1.78886	2.9484	2.73083	5.51309	3.73981	5.43299	4.21328
ENSG00000113328.18	CCNG1	43.0676	22.5937	-0.901316	0.000129145	0.00285941	29.6988	36.3622	80.2276	40.9451	40.993	30.1788	23.1247	19.1541	21.804	26.292
ENSG00000205835.8	GMNC	0.177633	0.0981865	-0.100767	0.000129958	0.00287516	0.214681	0.295063	0.0993	0.256106	0.112834	0.087815	0.062897	0.134904	0.081069	0.113876
ENSG00000133216.16	EPHB2	0.788643	0.269096	-0.495064	0.000130349	0.00288057	0.824673	0.722566	0.235939	1.22198	0.536219	1.19048	0.219525	0.259542	0.179907	0.41741
ENSG00000283154.2	IQCJ-SCHIP1	45.7177	13.443	-1.69359	0.000130406	0.00288057	74.9598	9.60854	84.6703	45.1144	17.2118	42.7413	13.3147	10.0674	15.2783	15.1118
ENSG00000143537.13	ADAM15	71.1341	43.3521	-0.701679	0.000130977	0.00289091	77.6219	54.2707	109.261	66.8279	48.8787	69.9443	33.6007	42.7543	44.8077	52.2456
ENSG00000102103.15	PQBP1	46.3548	33.1043	-0.473556	0.000131956	0.00291025	49.1077	39.782	56.54	53.0081	34.8105	44.8807	30.9817	32.6416	34.0933	34.7008
ENSG00000058262.9	SEC61A1	58.6141	32.5231	-0.830497	0.000132322	0.00291289	72.8375	46.2875	86.8799	49.2676	40.2476	56.1644	29.7834	31.0093	31.6333	37.6665
ENSG00000136280.15	CCM2	22.1552	13.6047	-0.664906	0.000132369	0.00291289	17.2893	19.4599	21.0572	26.7154	25.6018	22.8078	11.8212	13.3889	16.2175	12.9912
ENSG00000188483.7	IER5L	4.70621	1.5309	-1.17288	0.000132385	0.00291289	6.28509	3.47243	9.48361	2.07494	2.37118	4.54999	1.04943	2.20298	1.19389	1.67729
ENSG00000225125.2	RANP4	1.38557	2.93601	0.722396	0.000132665	0.00291676	1.49111	1.7305	1.14705	1.41973	0.962857	1.5622	3.98347	2.66053	2.43441	2.66562
ENSG00000198690.9	FAN1	5.58582	8.90056	0.588146	0.000132921	0.00292014	5.52188	8.30679	7.15028	4.9914	4.3579	3.1867	9.43657	5.87075	9.49092	10.804
ENSG00000221890.3	NPTXR	5.68123	10.187	0.743638	0.000133838	0.00293798	3.34	7.35254	5.86201	5.38939	6.62565	5.51778	11.5563	8.75557	10.7878	9.64833
ENSG00000155066.15	PROM2	0.753799	1.21316	0.335625	0.000134144	0.00294242	0.579471	1.42608	0.534904	0.288408	0.854059	0.839874	1.26343	1.42615	1.32931	0.833758
ENSG00000120438.11	TCP1	133.162	94.0036	-0.497922	0.000134705	0.00295128	183.802	135.113	141.764	134.444	104.948	98.9006	92.1206	83.8721	104.516	95.5055
ENSG00000161243.8	FBXO27	16.3463	11.8388	-0.434118	0.000134861	0.00295128	24.937	20.5812	9.98506	12.5046	15.3633	14.7066	13.8966	14.0385	12.9133	6.50675
ENSG00000266524.2	GDF10	0.185109	0.901451	0.682081	0.000134767	0.00295128	0.165104	0.349589	0.36542	0.091668	0.078091	0.060779	0.395743	0.302529	1.17452	1.73301
ENSG00000054356.13	PTPRN	0.705467	0.090936	-0.6446	0.000135364	0.00295998	0.323739	1.35247	0.177329	0.688449	0.8217	0.869114	0.052819	0.17556	0.050162	0.085203
ENSG00000176407.17	KCMF1	43.4861	34.3946	-0.329826	0.000135567	0.00296214	53.258	39.4395	43.5152	48.0395	40.895	35.7693	35.6018	32.657	37.3062	32.0133
ENSG00000107537.13	PHYH	57.0194	87.7886	0.613839	0.00013612	0.00297192	52.3111	86.9196	59.5217	50.9903	48.0635	44.3101	94.7085	85.1846	91.4248	79.8364
ENSG00000165626.16	BEND7	9.83705	6.28517	-0.572938	0.000136487	0.00297764	12.5297	9.79355	12.285	8.74302	9.04938	6.62165	6.59054	5.56418	6.50396	6.482
ENSG00000154127.9	UBASH3B	3.79066	0.458039	-1.71619	0.000136706	0.0029801	12.3366	1.45311	6.11867	0.927174	0.618096	1.29029	0.365996	0.774789	0.439543	0.25183
ENSG00000142002.17	DPP9	28.2578	23.6882	-0.245003	0.000137037	0.00298307	33.0861	32.3029	31.1667	23.6242	26.2471	23.1199	20.713	22.9604	24.5776	26.5016
ENSG00000159210.9	SNF8	81.2022	62.5556	-0.371156	0.000137053	0.00298307	87.3017	84.4447	82.9148	82.1117	78.4786	71.9614	62.965	57.1801	69.0265	61.0509
ENSG00000171224.8	FAM241B	2.6695	4.80806	0.662473	0.000137549	0.00299156	2.95452	3.70224	3.15817	1.65667	2.7226	1.8228	4.46393	5.14311	5.28269	4.34252
ENSG00000092529.23	CAPN3	5.55019	8.8114	0.582923	0.000137802	0.00299475	6.03846	6.15869	6.76591	4.84518	4.03554	5.45734	8.11335	5.73747	9.67197	11.7228
ENSG00000180509.11	KCNE1	1.5157	3.49508	0.837386	0.000138562	0.00300896	1.61592	0.937432	1.12739	2.12475	1.71427	1.57445	6.3135	2.10169	2.92799	2.63714
ENSG00000188763.4	FZD9	0.223261	0.0227238	-0.258316	0.00013878	0.00301138	0.588827	0.116633	0.171619	0.348747	0.049512	0.064227	0.010451	0.022044	0.023191	0.035209
ENSG00000107404.19	DVL1	59.2054	35.0215	-0.741035	0.000139286	0.00302004	52.6855	66.4579	45.3508	61.4536	73.6	55.6843	36.5405	34.5711	38.8877	30.0865
ENSG00000278243.2	TSTA3	1.57983	0.319264	-0.967541	0.000139435	0.00302094	2.60499	0.634848	0.274089	2.72597	1.63067	1.60839	0.171276	0.125515	0.402675	0.577589
ENSG00000108924.13	HLF	3.67559	10.4953	1.29783	0.000140273	0.00303678	2.43497	8.50115	1.72448	4.67605	3.39848	1.31842	10.7615	7.08829	11.5053	12.6262
ENSG00000129518.8	EAPP	12.853	16.6029	0.345614	0.000141158	0.0030536	13.1735	12.5365	14.8094	14.7172	11.3603	10.5209	16.2446	15.8977	16.8321	17.437
ENSG00000112276.13	BVES	25.0539	15.9366	-0.621355	0.000142813	0.00308703	31.8757	21.4627	22.1058	29.8167	19.0659	25.9966	15.2297	12.8001	17.0201	18.6965
ENSG00000049656.13	CLPTM1L	21.2718	13.232	-0.64608	0.000143072	0.0030879	25.7885	16.4466	27.1112	21.0066	14.7893	22.4884	12.2321	12.1517	14.2608	14.2833
ENSG00000140450.8	ARRDC4	14.7315	4.16829	-1.6059	0.000142975	0.0030879	33.171	5.99341	8.38327	23.2627	8.58997	8.98869	5.38061	4.55557	2.46679	4.27018
ENSG00000163479.13	SSR2	70.9094	43.0981	-0.705465	0.000143422	0.0030931	69.6154	54.9687	107.462	64.1387	58.0884	71.1831	44.8272	37.7788	44.3012	45.485
ENSG00000122122.9	SASH3	1.40943	0.927609	-0.32188	0.000145018	0.00312514	1.42048	1.12123	1.52824	1.71806	0.989821	1.67875	0.322214	1.26612	0.714971	1.40713
ENSG00000005059.15	MCUB	7.03746	3.32274	-0.894793	0.00014608	0.00314323	10.0291	5.83954	10.6752	5.70422	2.95865	7.01807	2.2724	4.41709	2.03788	4.5636
ENSG00000131459.12	GFPT2	10.0917	3.70584	-1.23696	0.000146032	0.00314323	22.6	7.23536	8.53254	7.60807	6.42303	8.15119	2.84448	4.44976	2.39157	5.13755
ENSG00000121579.12	NAA50	66.0049	36.596	-0.83369	0.000146786	0.00315602	106.82	43.641	73.383	73.9349	52.2975	45.9533	33.7709	31.7619	44.28	36.571
ENSG00000066336.11	SPI1	7.26862	4.61175	-0.559194	0.000147316	0.00316501	7.42699	8.31457	5.02268	8.32112	6.89738	7.62896	3.91856	4.31684	4.59517	5.61645
ENSG00000163468.14	CCT3	101.283	63.8487	-0.657417	0.000148028	0.00317788	138.919	83.0243	115.336	102.924	77.3003	90.1941	60.7991	62.105	63.942	68.5486
ENSG00000163812.13	ZDHHC3	36.3744	28.7495	-0.329184	0.000148362	0.00318264	31.7843	38.3546	38.5269	41.0591	35.6568	32.8645	30.0844	27.6541	30.1562	27.1033
ENSG00000112541.13	PDE10A	4.94091	2.81365	-0.63951	0.000148548	0.00318421	7.06314	3.81862	5.50908	6.20396	2.71966	4.33102	3.37192	2.16856	3.5033	2.21084
ENSG00000178662.15	CSRNP3	0.634297	0.858109	0.185164	0.00014944	0.0032009	0.213831	0.634227	0.215962	0.691693	1.34408	0.705991	0.52684	0.836087	0.885787	1.18372
ENSG00000124343.13	XG	0.283427	1.54906	0.989963	0.000150432	0.00321528	0.420274	0.667375	0.282214	0.156854	0.108853	0.064995	0.511041	0.462026	1.71599	3.50718
ENSG00000171962.17	DRC3	3.31902	4.07446	0.232548	0.000150453	0.00321528	4.77387	3.42729	3.14615	3.78646	2.61407	2.1663	4.04798	4.32596	3.62917	4.29471
ENSG00000186523.14	FAM86B1	1.01664	2.5468	0.814566	0.000150367	0.00321528	1.31123	1.35445	1.02943	0.560298	0.86772	0.976689	1.98264	2.70179	1.91671	3.58605
ENSG00000203867.7	RBM20	37.2866	69.5086	0.880958	0.000150688	0.00321787	44.7411	64.3115	23.7009	26.2008	37.957	26.8085	72.9672	57.1117	75.8119	72.1436
ENSG00000004455.16	AK2	118.453	83.3068	-0.502726	0.000151773	0.00323859	132.469	115.556	164.041	111.999	87.191	99.4642	86.6309	75.989	85.0841	85.5234
ENSG00000051128.18	HOMER3	19.4013	10.1131	-0.876401	0.000152868	0.00325949	22.8313	10.3895	18.2637	25.7542	15.8802	23.2888	10.2858	9.37704	10.04	10.7495
ENSG00000137968.16	SLC44A5	0.408985	2.22078	1.19275	0.000153032	0.00326052	0.154654	0.409616	0.094381	0.927555	0.744416	0.12329	2.56248	1.73628	3.86761	0.716757
ENSG00000165434.7	PGM2L1	0.736144	0.371496	-0.340136	0.000153446	0.00326688	1.02758	0.634881	0.993722	0.680814	0.561141	0.518729	0.238401	0.378363	0.324005	0.545216
ENSG00000100036.12	SLC35E4	2.46258	1.42067	-0.516441	0.000154114	0.00327392	3.02349	2.32475	3.55036	2.41522	1.71763	1.74403	1.44155	1.39996	1.43613	1.40504
ENSG00000101557.14	USP14	25.9487	19.4824	-0.395835	0.000154165	0.00327392	31.6635	25.7605	26.3963	27.5307	23.5664	20.7749	20.4618	18.2802	20.4548	18.7326
ENSG00000153214.9	TMEM87B	3.60615	2.12635	-0.559085	0.00015424	0.00327392	3.72506	3.11739	5.18541	3.39032	2.92535	3.29338	2.56193	1.65273	2.00833	2.28239
ENSG00000244050.2	DEFB109F	1.51166	4.50759	1.13278	0.000153913	0.00327392	1.54775	1.41652	0.613996	1.9525	3.07935	0.459854	4.06198	3.97536	2.81813	7.1749
ENSG00000111229.15	ARPC3	101.134	60.6149	-0.72911	0.000154731	0.00328188	88.0642	71.4846	127.646	113.163	97.9992	108.446	58.1205	62.0622	57.6652	64.6117
ENSG00000137767.13	SQOR	12.2776	7.91685	-0.574392	0.000155035	0.0032834	13.2503	11.5572	15.9766	14.0765	9.74336	9.06181	7.34953	8.0971	7.62553	8.59522
ENSG00000188783.5	PRELP	10.0866	29.1354	1.44264	0.000154925	0.0032834	3.26254	14.3742	7.38056	12.3756	14.8693	8.25765	24.0788	21.0238	23.7679	47.6713
ENSG00000161996.18	WDR90	8.05682	10.2143	0.308264	0.000156753	0.0033173	8.10977	10.3427	8.06673	9.29643	5.55045	6.97484	8.70623	10.1789	11.4615	10.5106
ENSG00000218631.1	AL117344.1	0.195632	1.10573	0.816548	0.000157406	0.00332863	0.117019	0.153896	0.342754	0.103712	0	0.45641	1.1455	0.875728	0.545599	1.8561
ENSG00000132394.10	EEFSEC	0.843343	4.26999	1.51548	0.000158372	0.00334654	0.692873	1.73681	0.541446	0.368242	0.746993	0.973694	6.65906	0.65567	0.954061	8.81116
ENSG00000284267.2	AL021154.3	2.14433	5.49432	1.04643	0.000159333	0.00336433	2.29922	3.65203	2.01712	0.824877	1.66889	2.40383	5.45239	4.83361	5.06716	6.62412
ENSG00000188629.12	ZNF177	1.54881	3.64611	0.866201	0.000159602	0.00336498	1.11017	1.70333	2.10034	1.50825	1.4818	1.38897	3.88088	1.98444	4.7661	3.95304
ENSG00000196628.16	TCF4	15.9136	24.359	0.584314	0.000159528	0.00336498	15.7814	21.0615	18.0143	16.6654	10.4185	13.5403	20.2882	22.1858	26.8281	28.1337
ENSG00000135749.18	PCNX2	1.71066	2.74446	0.466115	0.000160186	0.00337018	1.12792	2.52671	1.18487	1.39069	1.89468	2.13908	3.11843	2.66078	2.20895	2.98969
ENSG00000167380.16	ZNF226	12.4159	18.4773	0.537847	0.000160207	0.00337018	9.38288	14.6478	13.4572	12.9543	10.6378	13.4154	15.9736	17.8149	21.4295	18.691
ENSG00000181284.2	TMEM102	2.05357	1.04825	-0.576106	0.000160115	0.00337018	1.43129	1.74516	2.6302	2.82289	2.00348	1.68843	0.785588	1.12393	1.27916	1.00433
ENSG00000151640.12	DPYSL4	12.7814	32.8235	1.29531	0.00016068	0.00337763	10.2382	16.0779	5.68553	18.8317	16.3414	9.51342	40.1619	21.5359	47.2752	22.3212
ENSG00000285509.1	AP000646.1	0.176158	0.403481	0.254927	0.000160819	0.00337803	0.282711	0.210472	0.12595	0.147181	0.163603	0.12703	0.309191	0.433644	0.360426	0.510661
ENSG00000140043.11	PTGR2	13.5478	29.0851	1.04825	0.000161039	0.00338015	6.33463	22.7013	10.9168	13.2082	14.8008	13.3249	34.8794	29.3573	25.8262	26.2775
ENSG00000151239.13	TWF1	10.1456	6.10115	-0.650355	0.000162071	0.0033986	9.70734	5.92404	16.095	11.9091	8.19966	9.0387	5.94378	6.46988	5.47424	6.5167
ENSG00000175416.12	CLTB	333.208	194.415	-0.774204	0.000162159	0.0033986	324.43	257.988	279.903	392.658	387.704	356.563	216.865	167.495	208.749	184.551
ENSG00000171502.14	COL24A1	0.23357	0.873673	0.60303	0.000162733	0.0034081	0.087586	0.253911	0.062969	0.396976	0.264668	0.335307	0.506868	0.654545	1.19113	1.14215
ENSG00000115414.18	FN1	775.626	206.127	-1.9067	0.000162992	0.00341099	667.624	454.725	165.81	940.64	985.309	1439.65	134.316	196.159	177.541	316.493
ENSG00000228960.6	OR2A9P	1.00298	2.05601	0.609498	0.000163369	0.00341636	1.29479	0.848628	1.17712	1.03702	0.769777	0.890562	1.45966	1.86307	1.55222	3.34908
ENSG00000120669.15	SOHLH2	0.251145	0.76783	0.498731	0.000164735	0.00343728	0.275049	0.309923	0.134536	0.39105	0.198999	0.197315	0.370393	0.461209	1.35117	0.88855
ENSG00000121552.3	CSTA	2.04758	0.469571	-1.05227	0.000164639	0.00343728	1.48252	1.49842	0.599619	4.97184	1.25226	2.48084	0.445854	0.305756	0.500909	0.625766
ENSG00000184719.11	RNLS	6.15876	9.97515	0.61646	0.000164611	0.00343728	5.94171	8.83445	5.61089	6.29822	5.34725	4.92001	9.71478	10.1384	11.45	8.59741
ENSG00000122406.13	RPL5	653.632	428.66	-0.607489	0.000164892	0.00343803	753.409	508.506	690.52	690.281	545.522	733.556	448.063	376.004	420.08	470.493
ENSG00000197930.12	ERO1A	13.2895	5.67262	-1.09864	0.000165586	0.00344995	17.703	6.34494	24.9688	11.4556	10.2237	9.0412	6.03107	5.53241	5.06505	6.06193
ENSG00000173744.17	AGFG1	27.9871	16.9577	-0.690805	0.000165805	0.00345198	38.6336	20.085	34.9465	30.2455	21.9499	22.0619	17.2524	15.9312	18.0548	16.5925
ENSG00000053254.15	FOXN3	22.8029	19.8651	-0.190043	0.000166319	0.00346013	22.9719	28.2728	25.8971	23.162	17.5804	18.9331	20.1696	17.6337	19.5447	22.1125
ENSG00000129450.8	SIGLEC9	1.27399	0.379108	-0.72149	0.00016682	0.00346438	1.49707	0.688124	1.47961	2.58763	0.474972	0.916523	0.378789	0.443498	0.365677	0.328467
ENSG00000166401.14	SERPINB8	5.61083	1.37579	-1.47642	0.000166891	0.00346438	13.3285	1.68713	8.48062	5.63865	1.42873	3.10136	1.2553	1.45967	0.902298	1.8859
ENSG00000197958.12	RPL12	608.513	365.844	-0.73249	0.000166776	0.00346438	485.5	461.388	742.589	594.519	632.617	734.464	353.498	350.462	352.345	407.071
ENSG00000169567.11	HINT1	109.927	74.1112	-0.562509	0.000167046	0.00346503	93.6581	105.392	117.553	122.747	111.743	108.468	82.2782	73.8074	74.3997	65.9595
ENSG00000149300.9	C11orf52	12.4618	1.33649	-2.52646	0.000167955	0.00348135	41.2843	3.0658	12.2677	10.4913	1.03909	6.6226	0.613675	1.57378	1.42663	1.73188
ENSG00000013588.7	GPRC5A	0.764922	0.165922	-0.598133	0.000168878	0.0034979	1.32884	0.201781	1.2652	0.404504	0.902338	0.486869	0.133226	0.206768	0.117327	0.206368
ENSG00000165527.6	ARF6	16.6684	10.539	-0.614649	0.000169283	0.00350372	22.3319	13.3506	20.1687	15.91	13.3534	14.8958	10.7252	9.82023	10.8541	10.7566
ENSG00000107821.14	KAZALD1	3.30092	6.91298	0.879576	0.000170734	0.00353116	2.79597	3.84378	1.77473	4.48928	2.02203	4.87971	7.62377	7.14544	7.3655	5.5172
ENSG00000126785.12	RHOJ	8.65081	6.60216	-0.34424	0.000170989	0.00353386	9.54077	8.4897	11.9111	9.47724	5.16514	7.3209	5.13338	6.06764	7.44515	7.76248
ENSG00000025156.12	HSF2	15.5182	11.7314	-0.375667	0.000171423	0.00354023	18.735	13.9895	13.2039	22.3615	12.3383	12.4811	11.2955	11.5596	12.1258	11.9447
ENSG00000115211.15	EIF2B4	29.3776	19.2021	-0.588507	0.000172717	0.00356436	32.7692	26.0386	39.7699	31.4882	20.5248	25.6752	19.7197	18.1122	18.4902	20.4862
ENSG00000125454.11	SLC25A19	6.61982	3.90008	-0.636951	0.0001732	0.00357172	7.06088	6.0994	9.17965	6.25708	5.81066	5.31122	4.63363	2.87898	4.02079	4.06691
ENSG00000185298.12	CCDC137	9.19566	5.39303	-0.673384	0.000173858	0.00358266	8.01013	8.14677	13.3887	11.5422	5.7178	8.36839	4.47188	5.35332	5.08455	6.66238
ENSG00000186575.17	NF2	25.8947	12.9042	-0.951802	0.000174249	0.00358568	35.8436	15.522	15.5335	36.2152	27.1299	25.124	14.6241	9.98328	14.4686	12.5408
ENSG00000222046.2	DCDC2B	0.242102	0.593163	0.35911	0.000174258	0.00358568	0.303884	0.297959	0.218834	0.439812	0.089661	0.102463	0.55492	0.439265	0.591858	0.78661
ENSG00000214021.15	TTLL3	11.2262	22.3522	0.933577	0.000174839	0.00359501	7.44138	16.9887	10.2302	12.4513	8.68884	11.557	19.0416	20.1379	22.077	28.1522
ENSG00000197653.15	DNAH10	0.938186	0.216066	-0.672485	0.000175129	0.00359574	0.441186	0.306397	2.63626	1.07465	0.706656	0.463966	0.159677	0.292813	0.112689	0.299086
ENSG00000230685.6	CLIC1	1.76144	0.0045045	-1.45894	0.000175122	0.00359574	1.61293	0.007992	3.6485	0.097418	0.039453	5.16236	0.007435	0.007751	9.8e-05	0.002734
ENSG00000133477.16	FAM83F	1.88643	0.551582	-0.895545	0.000175609	0.00360297	1.18431	2.96493	1.04442	2.56475	2.51777	1.04239	0.586471	0.533359	0.505876	0.580624
ENSG00000136238.17	RAC1	112.106	82.8032	-0.432599	0.00017594	0.00360716	129.568	98.859	140.289	108.963	87.5952	107.362	78.2979	74.7247	86.9785	91.2116
ENSG00000091137.12	SLC26A4	0.450458	0.962581	0.436244	0.000177535	0.00363722	0.328515	0.25411	1.04875	0.633214	0.208277	0.22988	1.62282	0.331158	1.3427	0.553646
ENSG00000148516.21	ZEB1	21.8268	34.6031	0.641277	0.000177832	0.00364066	28.5157	24.2621	18.9448	22.6569	17.6276	18.9536	36.4388	25.3291	38.7123	37.9324
ENSG00000283809.1	AC007326.5	7.61373	11.5366	0.541436	0.000178768	0.00365718	6.43417	10.6791	7.80446	6.66467	6.64194	7.45806	13.5537	10.0517	11.2872	11.2538
ENSG00000150753.11	CCT5	130.554	69.7339	-0.895186	0.000178907	0.00365736	208.823	92.8672	163.877	126.221	88.5005	103.038	67.153	62.7992	75.6476	73.3359
ENSG00000144909.7	OSBPL11	5.74676	3.96768	-0.441624	0.000179338	0.00366089	6.62131	5.58049	6.0389	6.73017	5.25286	4.25686	3.85061	3.36	3.84999	4.81012
ENSG00000198728.10	LDB1	25.5719	39.5453	0.609634	0.000179309	0.00366089	20.4897	33.5938	34.3789	23.3591	20.5152	21.0945	38.8722	35.709	48.4194	35.1805
ENSG00000038210.12	PI4K2B	2.60242	1.2425	-0.683856	0.000180015	0.00367205	3.52438	1.47335	4.05484	2.50005	1.69839	2.36352	1.20566	1.19347	1.20487	1.36602
ENSG00000102109.8	PCSK1N	0.0409368	0.316026	0.338306	0.000180229	0.00367375	0	0.049378	0.054816	0.09925	0.042177	0	0.317292	0.280347	0.264181	0.402286
ENSG00000106236.3	NPTX2	5.22103	1.27807	-1.44934	0.000181081	0.00368478	10.0551	2.80123	4.81234	6.12621	3.01595	4.51534	0.419838	2.52953	0.484902	1.67802
ENSG00000123329.17	ARHGAP9	4.13577	1.59564	-0.984493	0.00018103	0.00368478	3.28239	5.08639	1.91029	7.38809	3.64838	3.4991	1.30675	1.47261	1.98404	1.61915
ENSG00000155465.18	SLC7A7	3.85067	1.6518	-0.87121	0.000181161	0.00368478	2.74218	4.86749	2.39963	6.34398	3.6514	3.09935	1.09097	1.83476	1.32368	2.35781
ENSG00000273673.2	RPL9P9	774.009	364.548	-1.08415	0.000181847	0.00369607	753.875	571.378	1043.04	615.675	581.774	1078.31	517.074	249.322	387.616	304.178
ENSG00000188015.9	S100A3	2.81056	0.555751	-1.29239	0.000182297	0.00370255	5.83919	0.897526	5.29507	0.580044	0.609933	3.64159	0.50917	0.66487	0.369551	0.679412
ENSG00000137409.19	MTCH1	152.727	97.1737	-0.646963	0.000184457	0.00374199	162.601	160.471	226.813	152.23	108.067	106.181	102.309	86.2064	102.362	97.8176
ENSG00000214114.8	MYCBP	8.99832	5.55674	-0.608706	0.000184504	0.00374199	7.21716	7.63597	11.8695	10.8717	7.50571	8.88986	6.71132	6.63895	5.32405	3.55265
ENSG00000161642.17	ZNF385A	6.12244	3.64819	-0.615701	0.000185717	0.00376391	9.47302	4.93277	6.07069	5.60029	5.40757	5.25028	3.4038	3.40743	3.34057	4.44097
ENSG00000163754.17	GYG1	137.637	72.5604	-0.914309	0.000186138	0.00376972	215.072	87.4668	156.383	137.092	125.935	103.872	79.6669	66.6689	73.681	70.2249
ENSG00000129292.20	PHF20L1	22.3782	15.1174	-0.53654	0.000186946	0.00378194	29.1723	18.8033	20.2673	27.5489	19.9618	18.5156	15.3097	12.0927	16.7549	16.3125
ENSG00000167414.4	GNG8	1.33849	9.73473	2.19864	0.000187009	0.00378194	0	2.76408	1.45319	1.97001	1.1256	0.718035	5.43701	13.9959	4.2523	15.2537
ENSG00000116580.18	GON4L	10.7319	12.6715	0.220734	0.000187527	0.0037897	11.2724	9.82744	9.99933	11.9902	8.79802	12.5038	12.7633	11.9613	12.3737	13.5875
ENSG00000087152.15	ATXN7L3	23.6123	15.7075	-0.55888	0.000188568	0.00380737	24.45	18.0337	30.3982	26.7335	21.3227	20.7356	14.8673	13.4319	18.4086	16.1223
ENSG00000161509.13	GRIN2C	0.340797	0.652566	0.301617	0.00018867	0.00380737	0.188576	0.389554	0.216509	0.573568	0.264103	0.412472	0.387957	0.612407	0.75136	0.858541
ENSG00000185862.6	EVI2B	3.1595	0.995428	-1.05971	0.000189642	0.00382424	1.37513	3.21943	1.29893	6.64357	2.67782	3.74215	0.747349	0.873993	0.80036	1.56001
ENSG00000104324.15	CPQ	14.1929	25.9749	0.828216	0.000190448	0.00383776	10.0406	19.0262	12.1757	17.2086	12.2814	14.4252	22.0985	30.835	20.7266	30.2395
ENSG00000164283.12	ESM1	0.0793612	0.976366	0.872672	0.000190907	0.00384426	0.213313	0.116155	0.082228	0	0.017936	0.046535	0.204331	0.885228	0.233855	2.58205
ENSG00000134775.15	FHOD3	77.3428	162.551	1.06187	0.000191131	0.00384603	39.3586	145.055	70.0774	64.7346	80.5927	64.2384	163.777	133.112	181.738	171.577
ENSG00000083097.14	DOPEY1	3.91715	5.64499	0.434444	0.000191638	0.00385349	3.91795	4.65769	3.11572	4.49623	3.87024	3.44509	5.77268	4.62668	5.92959	6.25102
ENSG00000108679.12	LGALS3BP	118.525	225.407	0.921605	0.000191927	0.00385656	109.547	176.072	187.901	92.536	68.8434	76.252	222.948	212.852	245.77	220.059
ENSG00000136997.17	MYC	15.4375	4.11852	-1.68319	0.000192643	0.00386819	34.3522	4.8081	25.3801	10.2893	6.97684	10.8184	3.7652	4.36112	3.17326	5.17449
ENSG00000244227.7	LRRC77P	3.16366	8.47925	1.18692	0.000193446	0.00388156	2.10351	7.24608	1.3368	2.39797	2.10629	3.79131	9.33351	7.49122	10.3943	6.69795
ENSG00000276045.3	ORAI1	7.94033	4.13443	-0.800122	0.000195259	0.00391517	6.58042	6.71611	12.8867	9.74995	5.26218	6.44661	3.47944	4.6612	4.59942	3.79768
ENSG00000101605.12	MYOM1	279.757	583.812	1.05865	0.000195599	0.00391813	210.132	335.319	182.177	283.691	388.923	278.301	721.58	473.442	679.334	460.892
ENSG00000142192.20	APP	197.005	305.27	0.629266	0.000195684	0.00391813	173.007	256.863	232.04	173.86	184.527	161.734	271.072	247.295	314.877	387.836
ENSG00000171928.13	TVP23B	16.6489	10.9118	-0.567182	0.000196079	0.00392325	18.1652	17.6255	17.9236	20.5193	10.3102	15.3496	11.1135	11.9444	9.07096	11.5185
ENSG00000083814.13	ZNF671	3.99004	5.98988	0.486217	0.000196838	0.00393564	3.68875	5.22247	4.53505	3.33225	2.54606	4.61563	5.57842	5.60769	5.82915	6.94425
ENSG00000178074.5	C2orf69	4.54974	2.93875	-0.494681	0.000199616	0.00398837	4.75147	3.7718	6.33758	4.9201	3.49621	4.02127	2.7491	3.0703	3.07273	2.86288
ENSG00000172992.11	DCAKD	10.8818	18.5357	0.717354	0.000200619	0.00400557	7.58728	15.1617	12.9144	9.09249	8.81784	11.7172	19.4753	16.315	19.6063	18.746
ENSG00000127666.9	TICAM1	3.95335	2.23729	-0.613619	0.000200989	0.00400841	5.44391	3.70626	5.32737	3.4575	2.64692	3.13813	1.8851	2.4625	2.20151	2.40004
ENSG00000142794.18	NBPF3	2.9372	5.54113	0.732369	0.000201045	0.00400841	2.94599	4.04509	1.60282	2.7276	2.82372	3.478	5.70429	5.1897	5.04176	6.22878
ENSG00000065485.19	PDIA5	7.39011	4.73047	-0.550037	0.000202523	0.00403503	5.77606	5.8735	9.38975	6.95833	7.75686	8.58619	4.502	4.20175	4.88849	5.32964
ENSG00000276776.4	TC2N	1.57823	0.502126	-0.779373	0.00020322	0.00404607	1.98223	1.92015	2.67183	1.73703	0.194989	0.963124	0.672645	0.41584	0.336994	0.583025
ENSG00000118680.12	MYL12B	221.448	134.701	-0.713035	0.000203483	0.00404803	220.3	156.553	234.495	223.661	251.567	242.11	130.767	127.964	141.044	139.029
ENSG00000141052.17	MYOCD	7.98826	16.3982	0.952827	0.000203605	0.00404803	5.79459	8.39153	13.0475	8.83292	5.44468	6.41833	17.6425	10.695	19.9583	17.2971
ENSG00000006016.10	CRLF1	25.6186	10.2405	-1.24373	0.000204547	0.00406389	34.7565	24.652	14.8237	33.1136	12.199	34.1668	5.98426	14.7632	7.59182	12.6227
ENSG00000165175.15	MID1IP1	28.7691	8.33292	-1.67342	0.000205265	0.00407529	27.4061	32.3753	72.152	12.5348	14.5027	13.644	5.97626	12.7996	7.8099	6.74593
ENSG00000134153.9	EMC7	54.0682	42.7229	-0.332833	0.000205909	0.00408522	52.1996	63.3011	55.0637	53.6188	48.7338	51.4924	41.2238	42.2635	42.9216	44.4825
ENSG00000188997.7	KCTD21	6.34421	4.88833	-0.31875	0.000207597	0.00411582	8.60285	7.0097	6.14924	6.12561	6.11385	4.064	4.4911	4.79796	4.82993	5.43431
ENSG00000143442.21	POGZ	15.1669	22.1766	0.519627	0.000207805	0.00411606	14.4729	22.1843	15.9422	12.8255	11.049	14.5273	27.0518	17.2282	20.5819	23.8444
ENSG00000146250.6	PRSS35	0.052691	0.307392	0.312609	0.000207901	0.00411606	0.020805	0.018548	0	0.147861	0.047235	0.081697	0.229387	0.252395	0.210242	0.537543
ENSG00000088305.18	DNMT3B	0.428808	0.862625	0.382525	0.000208287	0.00412082	0.25687	0.742593	0.477137	0.36919	0.331289	0.395766	0.701396	0.741939	1.09295	0.914213
ENSG00000120549.17	KIAA1217	10.2829	14.8793	0.493004	0.000209315	0.00413537	11.3032	12.6487	10.2934	12.339	9.31758	5.79556	15.8461	13.7823	15.1991	14.6895
ENSG00000170500.12	LONRF2	2.74991	4.5099	0.555173	0.000209294	0.00413537	2.03998	3.83145	2.54163	3.19113	2.79087	2.10437	5.50014	3.57928	4.22425	4.73595
ENSG00000086717.18	PPEF1	0.622379	0.139184	-0.51011	0.000209665	0.00413939	1.65209	0.236673	0.265032	0.769028	0.306486	0.504966	0.159957	0.080016	0.137186	0.179578
ENSG00000157240.3	FZD1	4.99676	11.2696	1.03284	0.000210417	0.00414844	3.05308	6.43326	5.95306	5.9056	4.18073	4.4548	13.9587	5.45701	17.9982	7.66458
ENSG00000180764.13	PIPSL	0.0863908	0.307324	0.267074	0.00021036	0.00414844	0.143214	0.139495	0.033641	0.08756	0.049211	0.065224	0.246983	0.186623	0.267136	0.528554
ENSG00000196505.10	GDAP2	3.48957	2.76773	-0.25288	0.000210616	0.00414946	3.84074	4.04783	4.01669	3.85498	2.52056	2.6566	3.07818	2.68514	2.24311	3.0645
ENSG00000136944.17	LMX1B	0.209131	0.426266	0.238272	0.000210809	0.00415037	0.231446	0.304146	0.139947	0.260603	0.179456	0.139191	0.280888	0.382149	0.444005	0.598024
ENSG00000145623.12	OSMR	9.42637	3.33074	-1.26755	0.000211102	0.00415324	10.8602	5.0338	22.1708	7.67789	4.10131	6.71422	2.57904	3.4054	2.59854	4.73998
ENSG00000028116.16	VRK2	13.4466	9.04452	-0.524325	0.000212231	0.00417255	16.3548	12.1199	15.4337	13.9527	11.6333	11.1854	10.5362	7.68149	9.87593	8.08446
ENSG00000146729.9	NIPSNAP2	131.185	191.209	0.540123	0.000212619	0.00417437	107.027	160.545	142.375	128.287	134.974	113.899	222.97	185.891	187.614	168.361
ENSG00000175395.15	ZNF25	5.7953	8.28442	0.450274	0.000212614	0.00417437	4.59256	6.85928	5.62516	6.80813	5.85856	5.02811	8.27641	8.09016	8.10836	8.66274
ENSG00000071537.13	SEL1L	19.0104	12.2759	-0.591943	0.000213098	0.00418086	18.2347	16.3333	28.2317	21.8442	17.6441	11.7744	13.2485	10.6938	11.3697	13.7915
ENSG00000143207.19	COP1	13.2315	8.07912	-0.648463	0.000213684	0.00418945	16.566	11.3535	12.8836	16.4756	9.77434	12.3359	7.56126	8.71455	7.71623	8.32443
ENSG00000148053.15	NTRK2	0.631464	1.50407	0.61811	0.00021401	0.00419003	0.433371	0.647838	0.904921	1.14992	0.316141	0.336594	1.4078	0.869969	1.90071	1.83782
ENSG00000228451.3	SDAD1P1	0.975405	2.09487	0.647731	0.000213888	0.00419003	0.687814	0.557966	0.938021	1.16585	1.41293	1.08985	2.63429	2.37218	1.98328	1.38974
ENSG00000171817.16	ZNF540	3.25252	5.38751	0.586934	0.000215639	0.004219	2.35439	4.06871	3.19916	3.53332	2.22566	4.1339	6.00479	5.24313	4.3288	5.97332
ENSG00000105193.8	RPS16	940.162	602.272	-0.641636	0.000217361	0.00424975	1008.65	815.484	852.779	1055.71	900.441	1007.91	698.532	555.172	642.592	512.791
ENSG00000140285.9	FGF7	19.1435	8.01117	-1.16053	0.00021781	0.00425557	35.3033	22.5749	23.5543	11.8174	9.43375	12.1772	6.82203	9.00584	7.34888	8.86795
ENSG00000242361.7	HLA-DMA	1.376	0	-1.24854	0.00021878	0.00427159	0	0	1.99767	2.23699	1.10108	2.92027	0	0	0	0
ENSG00000270672.1	MTRNR2L6	37.85	118.549	1.62161	0.000219559	0.00428383	88.1413	11.1329	43.3288	33.4867	18.075	32.9352	111.631	118.793	129.712	114.058
ENSG00000041515.15	MYO16	3.41888	0.735146	-1.34863	0.000220474	0.0042977	5.42424	0.813426	8.65165	2.19569	0.756624	2.67168	0.736833	0.982444	0.396078	0.825228
ENSG00000137959.15	IFI44L	3.59427	7.31808	0.856415	0.000220574	0.0042977	2.49938	7.68303	2.27864	4.93978	1.73889	2.4259	6.84528	8.06656	6.55105	7.80943
ENSG00000124097.7	HMGB1P1	0.0775798	0.856933	0.785127	0.000221574	0.00430826	0	0.049025	0.217954	0.1985	0	0	0.678217	0.222684	1.50612	1.02071
ENSG00000145782.12	ATG12	18.939	14.2512	-0.386668	0.000221448	0.00430826	20.3341	16.4683	20.7581	23.1746	16.2865	16.6124	13.628	12.9243	15.1831	15.2695
ENSG00000158270.11	COLEC12	2.54288	5.17511	0.801542	0.000221397	0.00430826	2.26946	3.99451	3.10798	2.98753	1.92326	0.97453	4.91954	5.02136	5.33047	5.42906
ENSG00000134108.12	ARL8B	49.6576	30.8304	-0.670372	0.000222204	0.00431755	58.8333	41.6855	70.0356	50.4718	42.7747	34.1444	29.8435	29.9453	32.5167	31.0161
ENSG00000070371.15	CLTCL1	4.40805	8.37765	0.794119	0.000222438	0.00431912	2.64869	6.73649	4.18289	4.68265	3.95025	4.24731	8.55506	5.4955	7.95214	11.5079
ENSG00000066322.14	ELOVL1	34.0165	20.7769	-0.685237	0.000223223	0.00433139	43.7768	28.3857	51.2062	31.7433	23.1102	25.8767	20.1914	17.7459	22.7423	22.4279
ENSG00000164904.17	ALDH7A1	20.7188	34.2358	0.698098	0.000223448	0.00433278	15.1977	30.6437	15.397	19.3962	22.28	21.3982	36.7204	36.6341	29.8165	33.7722
ENSG00000162892.15	IL24	1.70634	0.209627	-1.16178	0.000223985	0.00434021	2.28529	0.586859	6.29239	0.285463	0.399396	0.388622	0.157548	0.099869	0.262252	0.318841
ENSG00000204978.2	ERICH4	0.817454	1.74895	0.596962	0.000226154	0.00437924	0.701065	1.24049	1.12823	0.567746	0.578722	0.688473	2.23221	1.53713	1.44019	1.78627
ENSG00000167460.15	TPM4	125.792	52.0697	-1.2565	0.000227185	0.00439619	160.174	63.1825	241.631	96.4554	65.8687	127.44	40.8947	48.0351	49.8822	69.4668
ENSG00000124422.11	USP22	45.2894	67.9604	0.575086	0.000227803	0.00440212	48.466	58.402	52.7111	40.4738	39.6883	31.9953	68.8539	54.1094	76.2504	72.6279
ENSG00000145860.11	RNF145	20.8622	12.0534	-0.744005	0.000227743	0.00440212	18.6516	16.7606	29.7036	24.5541	14.4905	21.0126	10.3392	13.5678	11.8171	12.4897
ENSG00000134817.10	APLNR	3.11957	9.7306	1.38117	0.000229268	0.0044274	3.64265	6.7645	3.35202	1.69429	0.857371	2.40658	7.47257	6.08237	18.2937	7.07377
ENSG00000176018.12	LYSMD3	9.67332	7.56956	-0.316717	0.000230488	0.00444792	11.342	10.8398	11.5016	10.4549	7.36899	6.53264	8.09476	6.13398	8.46102	7.58846
ENSG00000122203.14	KIAA1191	39.9414	50.32	0.32596	0.000231194	0.0044585	35.5427	38.9444	45.8432	37.9246	41.8056	39.5881	47.4192	43.9643	51.7809	58.1156
ENSG00000007080.10	CCDC124	85.0453	57.8523	-0.547997	0.000231771	0.00446657	67.3244	84.2738	92.6041	89.1359	87.7291	89.2046	59.8396	54.8952	61.7783	54.8962
ENSG00000032444.16	PNPLA6	25.3657	16.5916	-0.583774	0.00023254	0.00447528	18.6945	29.6078	25.8765	29.0695	20.9055	28.0405	15.4352	17.6045	16.7857	16.5411
ENSG00000175274.18	TP53I11	32.3053	15.1417	-1.04497	0.000232502	0.00447528	35.3681	21.4879	60.4968	30.0003	24.1551	22.3238	12.3725	11.9301	18.9328	17.3312
ENSG00000011198.8	ABHD5	39.2338	13.3603	-1.48633	0.000233435	0.00448945	98.3253	16.516	44.6692	37.8357	17.213	20.8438	14.8984	12.845	12.5374	13.1602
ENSG00000137168.7	PPIL1	40.8915	25.6595	-0.652004	0.000233811	0.00449362	40.9779	56.0802	49.5459	37.2765	27.4497	34.0186	25.0458	30.6587	24.3858	22.5479
ENSG00000164828.17	SUN1	87.7239	127.21	0.531114	0.000234864	0.00450772	96.4173	127.74	82.1235	84.1559	69.4256	66.481	136.543	113.583	136.365	122.349
ENSG00000169894.17	MUC3A	1.49672	3.09224	0.712855	0.000234847	0.00450772	1.16163	2.90643	1.52753	1.1369	1.36179	0.886065	3.53208	2.18244	3.67035	2.9841
ENSG00000077092.18	RARB	4.93669	8.18654	0.629863	0.000235329	0.00451251	3.58635	6.63895	4.66649	6.0558	4.75254	3.91999	7.91352	6.10961	7.95432	10.7687
ENSG00000158816.15	VWA5B1	0.811741	0.107558	-0.709994	0.000235433	0.00451251	0.629203	0.219986	0.153582	1.11758	0.179256	2.57084	0.120197	0.067787	0.071155	0.171094
ENSG00000154511.11	FAM69A	5.63383	3.81545	-0.462171	0.000236648	0.00453273	6.25058	4.72246	7.00494	5.2644	5.84552	4.71506	4.06773	3.2772	3.88431	4.03256
ENSG00000053702.14	NRIP2	2.00346	3.94527	0.719427	0.000237027	0.00453691	1.49788	3.80412	1.31452	2.68039	1.03863	1.68519	3.49297	3.16924	5.40464	3.71424
ENSG00000158604.14	TMED4	30.0514	40.7831	0.428257	0.000237334	0.00453971	25.1002	37.6227	32.5126	27.766	28.3049	29.0023	38.1948	38.6076	43.5601	42.7697
ENSG00000232838.3	PET117	10.3053	7.13752	-0.47434	0.000237775	0.00454507	9.62144	9.91042	13.8555	11.6145	7.94944	8.88058	6.94024	6.31372	7.67817	7.61794
ENSG00000103342.12	GSPT1	62.5687	41.1364	-0.593251	0.000239213	0.00456947	87.7066	53.961	64.6218	65.2616	57.6025	46.2587	40.0844	40.3033	42.3163	41.8414
ENSG00000151773.12	CCDC122	3.85038	5.06847	0.323233	0.000239377	0.00456952	3.52757	2.71037	6.03696	5.15946	2.38833	3.27961	4.23526	4.40177	5.96578	5.67106
ENSG00000140497.16	SCAMP2	37.1976	26.0703	-0.496772	0.000240077	0.00457978	50.8789	31.5671	43.3662	37.001	35.2876	25.085	27.1454	25.8046	24.6546	26.6766
ENSG00000135241.16	PNPLA8	24.1374	13.9662	-0.74813	0.000241083	0.00459586	32.1733	17.4004	31.7177	29.8667	16.4744	17.1919	13.9949	13.7201	13.9904	14.1593
ENSG00000198075.9	SULT1C4	1.9953	3.91469	0.714397	0.000241278	0.00459648	1.47329	2.55665	2.60924	2.19182	2.25516	0.885669	3.6438	3.35512	2.97045	5.68938
ENSG00000100949.14	RABGGTA	13.4127	9.67731	-0.432795	0.000242536	0.00461733	11.6083	14.6903	14.9092	13.9838	12.9	12.3847	8.89032	9.97893	10.3437	9.49627
ENSG00000097046.12	CDC7	1.86681	0.459852	-0.973625	0.000243207	0.00462388	1.42662	0.555581	3.70771	2.57513	0.569498	2.36633	0.489979	0.399587	0.342361	0.607481
ENSG00000147604.13	RPL7	1104.19	811.302	-0.4442	0.000243159	0.00462388	1263.82	930.181	1141.97	1146.15	1050.69	1092.3	873.182	711.037	796.169	864.819
ENSG00000115290.9	GRB14	13.7589	6.04124	-1.06769	0.000244173	0.00463788	12.0612	20.2291	4.94405	18.711	12.076	14.5323	3.99812	8.28394	4.84393	7.03897
ENSG00000159212.12	CLIC6	3.58604	14.36	1.74386	0.000244272	0.00463788	5.97665	2.98393	3.91914	2.39125	5.30668	0.938602	19.3883	12.1196	22.9095	3.0226
ENSG00000116128.10	BCL9	5.19911	7.41981	0.441725	0.000245112	0.0046476	5.18502	6.34814	6.91463	4.59134	3.38015	4.77541	7.76629	6.21316	7.35876	8.34101
ENSG00000139921.12	TMX1	8.34651	4.60421	-0.737916	0.000244961	0.0046476	10.5322	5.78551	12.6152	9.13378	5.60207	6.41027	4.4645	4.62525	4.2517	5.07539
ENSG00000262919.7	CCNQ	35.7095	17.3636	-0.999308	0.000245768	0.00465691	20.6915	26.8579	28.4103	56.6162	47.7722	33.9089	17.7643	14.8512	17.6107	19.228
ENSG00000275565.4	ALOX5	4.96582	3.05804	-0.555939	0.000246134	0.00466071	6.52861	3.30697	3.8989	7.40686	3.44881	5.2048	2.97873	1.76062	2.2468	5.24601
ENSG00000149273.14	RPS3	725.364	468.632	-0.629162	0.000246766	0.00466955	763.921	567.213	792.233	747.304	660.445	821.07	491.069	411.333	444.061	528.066
ENSG00000111666.10	CHPT1	87.7217	53.9138	-0.692119	0.000247509	0.00468048	54.5327	110.956	110.469	95.824	76.5562	77.9924	54.8737	50.299	59.9159	50.5665
ENSG00000180228.12	PRKRA	37.5556	27.7888	-0.421435	0.000249718	0.00471908	35.6968	36.7284	40.1779	39.5611	36.856	36.3134	29.1042	27.1149	29.0156	25.9203
ENSG00000159216.18	RUNX1	3.43063	1.69326	-0.718158	0.000251257	0.004745	6.60535	1.78559	1.91167	2.99032	2.18525	5.10561	1.30771	1.72762	1.81256	1.92516
ENSG00000177479.19	ARIH2	69.2304	92.5092	0.413012	0.000252254	0.00476064	73.3346	78.466	73.6845	70.8738	60.4661	58.5575	104.662	68.6623	109.573	87.1394
ENSG00000142252.10	GEMIN7	14.0669	9.82611	-0.476862	0.000253153	0.00477443	17.1908	12.7124	15.5361	12.8158	12.1787	13.9673	11.0519	9.55445	9.94682	8.75129
ENSG00000277494.1	GPIHBP1	7.51464	13.9087	0.808139	0.000253905	0.0047854	5.09629	6.82808	9.89392	10.8268	5.93339	6.50935	17.1302	15.611	8.64576	14.2479
ENSG00000106483.11	SFRP4	1.76681	17.1612	2.71456	0.000254884	0.00479711	0.452858	2.46749	0.099258	0.448071	3.79548	3.33771	12.3996	14.5322	17.5684	24.1445
ENSG00000130309.10	COLGALT1	25.1305	20.7399	-0.265391	0.000255036	0.00479711	29.8507	30.2406	25.2748	20.3964	22.8947	22.1261	17.825	18.2935	23.492	23.3492
ENSG00000131408.13	NR1H2	66.6021	45.4767	-0.54056	0.000255016	0.00479711	50.6441	69.862	73.0166	72.6056	70.0181	63.4662	43.8446	42.1175	53.409	42.5357
ENSG00000036828.16	CASR	0.103596	0.192889	0.112247	0.00025617	0.00481525	0.11863	0.149607	0.086165	0.086502	0.066572	0.114101	0.204811	0.172874	0.186305	0.207565
ENSG00000163930.9	BAP1	33.7306	29.0417	-0.209242	0.000256489	0.00481805	38.2219	43.9922	30.9639	36.0893	28.6126	24.504	29.1403	25.9614	31.0961	29.9691
ENSG00000197816.13	CCDC180	1.73003	3.33616	0.667502	0.000257227	0.00482868	0.687836	3.12327	1.9044	1.44613	1.79163	1.42691	3.93579	2.63262	3.42738	3.34886
ENSG00000137309.19	HMGA1	24.3488	12.9407	-0.862615	0.000258318	0.00484274	34.1731	19.1303	20.4451	26.6175	19.8372	25.8897	14.2975	11.0412	16.4681	9.956
ENSG00000169057.21	MECP2	15.5961	15.7945	0.0171424	0.000258243	0.00484274	15.9314	17.1956	17.4763	19.0172	11.2385	12.7179	14.994	14.3172	17.0213	16.8456
ENSG00000158669.11	GPAT4	49.8278	38.4986	-0.363815	0.000258801	0.00484636	54.5117	54.8209	49.5052	58.8864	47.4654	33.7773	37.9431	34.1285	38.9517	42.9713
ENSG00000171533.11	MAP6	1.70051	3.54513	0.75109	0.000258855	0.00484636	0.966402	2.46027	2.11724	1.54063	1.85561	1.26291	4.02198	3.18307	2.62177	4.35371
ENSG00000198087.7	CD2AP	5.91202	3.35925	-0.665026	0.000259743	0.00485977	7.71786	4.92715	7.78599	6.43563	4.03919	4.56627	3.55611	3.09562	3.1532	3.63208
ENSG00000171724.2	VAT1L	3.6312	17.94	2.03198	0.000260576	0.00487213	0.845302	7.8724	2.66582	1.49133	1.80281	7.10956	9.0538	6.73387	15.5455	40.4268
ENSG00000100003.17	SEC14L2	5.32117	1.48326	-1.34796	0.000261794	0.00488844	8.72704	1.89872	1.56989	9.28912	1.98969	8.45256	1.05271	1.88501	0.617893	2.37742
ENSG00000136048.13	DRAM1	5.16235	3.52007	-0.447137	0.000261727	0.00488844	6.56007	4.33412	5.78389	5.70271	3.50679	5.08651	3.64427	3.94942	2.87574	3.61083
ENSG00000107164.15	FUBP3	27.2609	35.9466	0.386634	0.000262317	0.00489174	25.388	32.0985	27.1683	28.8753	24.094	25.9415	33.6816	31.7433	37.926	40.4357
ENSG00000166595.11	FAM96B	155.864	91.3001	-0.765109	0.000262308	0.00489174	112.622	150.266	247.197	146.218	131.926	146.954	90.9936	91.8284	100.473	81.9054
ENSG00000177354.11	C10orf71	21.3976	66.8228	1.59843	0.000263209	0.00490514	26.4445	47.1465	5.97351	8.89839	23.1271	16.7955	77.8616	51.7071	85.6375	52.0849
ENSG00000089195.14	TRMT6	8.76993	6.23315	-0.433725	0.000263589	0.00490898	10.7653	8.00797	9.11432	9.79624	6.92659	8.00918	5.74074	7.1825	6.00798	6.00138
ENSG00000142676.13	RPL11	963.833	621.864	-0.631363	0.000263798	0.00490963	975.74	759.213	893.468	1056.71	1012.64	1085.23	661.355	572.475	599.772	653.854
ENSG00000284526.1	AC015802.6	7.26731	3.76319	-0.795491	0.000264736	0.00492384	10.3931	4.52319	10.0854	5.99613	5.07907	7.52694	4.08853	3.36367	3.84985	3.75069
ENSG00000155827.11	RNF20	17.1474	27.1282	0.632254	0.000265046	0.00492637	16.1678	26.4055	15.0321	19.9875	13.486	11.8054	30.4045	23.9634	27.3591	26.7857
ENSG00000169490.16	TM2D2	23.6907	18.0507	-0.374126	0.000267059	0.00496052	27.0916	19.3555	32.8848	23.6097	19.3127	19.8897	17.1678	17.2431	17.176	20.6157
ENSG00000077713.18	SLC25A43	2.4571	1.21747	-0.640651	0.000267907	0.004973	2.59354	1.82128	4.40317	2.09998	1.77014	2.0545	0.780321	1.40733	0.977805	1.70441
ENSG00000148572.15	NRBF2	8.68496	5.93129	-0.482621	0.000268109	0.00497348	9.87467	7.03667	10.5514	8.90944	7.92683	7.81072	5.9893	5.68512	5.54427	6.50648
ENSG00000187116.13	LILRA5	0.847113	0.242756	-0.571729	0.000268897	0.00498482	1.09484	0.655656	1.37812	0.82473	0.47463	0.654699	0.185211	0.222701	0.098621	0.46449
ENSG00000197063.10	MAFG	11.6491	8.2511	-0.451341	0.000269313	0.00498926	11.8239	11.1428	13.5899	12.4992	11.1981	9.64085	7.23894	10.0587	7.33465	8.37211
ENSG00000105499.13	PLA2G4C	17.0659	33.0232	0.913249	0.000271047	0.00501258	13.0583	27.7644	15.6655	12.3154	19.347	14.2448	30.7994	32.5019	37.461	31.3304
ENSG00000133703.11	KRAS	5.90207	3.07766	-0.759286	0.000271076	0.00501258	6.91401	3.63884	9.41148	7.15615	3.85453	4.43739	3.08308	2.85029	3.11554	3.26174
ENSG00000182544.8	MFSD5	13.5926	10.5057	-0.342885	0.000271104	0.00501258	14.8021	17.5589	13.5859	12.7851	12.0316	10.7921	10.1263	10.7152	11.9284	9.25306
ENSG00000013364.18	MVP	39.6607	24.5583	-0.669845	0.000271551	0.00501429	43.7347	38.5848	61.5953	27.893	26.2113	39.9452	19.6629	27.7831	22.0307	28.7564
ENSG00000185883.11	ATP6V0C	111.06	77.7715	-0.508526	0.000271526	0.00501429	94.7327	119.111	109.025	101.435	124.717	117.339	75.5424	78.3961	80.6303	76.517
ENSG00000112578.9	BYSL	10.9561	4.56597	-1.10304	0.000271995	0.0050192	21.6902	7.15457	16.0973	8.44331	6.15846	6.19251	4.09296	4.47331	5.87228	3.82534
ENSG00000064932.15	SBNO2	13.8718	5.22608	-1.25618	0.000272943	0.0050334	18.0149	8.59018	27.7392	10.555	6.43831	11.8931	4.86311	4.82548	5.60632	5.6094
ENSG00000197696.9	NMB	3.72599	1.22958	-1.08385	0.000273602	0.00504228	3.77616	1.1166	2.88077	4.76095	3.54427	6.27719	0.886154	1.47594	1.17045	1.38577
ENSG00000205572.9	SERF1B	5e-07	12.0088	3.70141	0.000274732	0.00505651	3e-06	0	0	0	0	0	25.0862	11.151	0	11.7979
ENSG00000275949.5	AC139677.2	1.43615	3.50379	0.886537	0.000274649	0.00505651	1.51845	3.36446	1.1236	1.21387	0.8308	0.565717	2.52141	4.0793	3.37345	4.041
ENSG00000179965.11	ZNF771	5.0724	3.22266	-0.524116	0.00027702	0.00509528	4.10682	4.58402	5.30837	5.98105	4.68285	5.77131	3.69631	3.70853	2.49361	2.99218
ENSG00000034152.18	MAP2K3	79.4419	29.5241	-1.398	0.000277747	0.00510203	199.958	54.4994	34.0804	82.3254	35.9761	69.8122	27.7906	30.4088	29.1731	30.7241
ENSG00000077097.15	TOP2B	35.5302	42.5945	0.255054	0.000277721	0.00510203	32.4715	39.4761	36.3515	40.4872	32.9554	31.4397	46.0954	39.1119	43.1917	41.9788
ENSG00000100605.16	ITPK1	50.1197	35.5358	-0.484569	0.000278825	0.0051185	39.4114	59.8036	42.9238	66.7881	50.897	40.8941	36.2851	34.7698	33.733	37.3552
ENSG00000110218.8	PANX1	15.3122	7.59644	-0.924142	0.000279803	0.00513311	23.6529	9.77683	15.9365	16.044	15.275	11.1881	6.67699	4.85556	9.35404	9.49918
ENSG00000115750.16	TAF1B	3.60254	2.00937	-0.612969	0.000281833	0.0051628	4.14363	2.90965	5.64665	3.53626	3.14718	2.23189	2.27787	1.69895	1.56291	2.49776
ENSG00000179943.7	FIZ1	8.989	6.90104	-0.338299	0.00028197	0.0051628	9.76347	10.8841	8.25402	8.71694	7.22989	9.0856	6.53108	7.19876	7.57976	6.29454
ENSG00000182606.14	TRAK1	72.6424	127.582	0.804078	0.000281743	0.0051628	82.5028	104.301	55.9694	59.0843	80.109	53.8878	120.093	127.253	145.189	117.792
ENSG00000132464.11	ENAM	2.94922	5.95113	0.815681	0.000282171	0.00516314	3.7074	5.14481	1.49752	1.90674	3.41656	2.02228	6.79138	6.33065	3.35883	7.32367
ENSG00000118985.15	ELL2	22.5377	9.15451	-1.21286	0.000282526	0.00516629	34.0856	11.3049	29.1098	32.9902	9.90634	17.8296	8.03181	6.44035	5.11167	17.0342
ENSG00000162878.12	PKDCC	54.0416	33.0954	-0.690947	0.000282767	0.00516736	41.5673	97.6748	58.1974	36.49	41.2258	49.0943	30.3013	28.6557	30.561	42.8634
ENSG00000224531.5	SMIM13	6.2126	4.21349	-0.468269	0.000284222	0.00519059	7.15536	5.23287	7.50144	7.2282	5.41115	4.7466	4.37244	3.53583	4.29365	4.65206
ENSG00000153048.10	CARHSP1	19.4063	10.3194	-0.850222	0.000284511	0.00519251	19.0359	16.1255	24.7881	25.8704	12.4878	18.1302	8.97077	11.0685	8.33482	12.9034
ENSG00000102870.5	ZNF629	6.15411	10.0183	0.623064	0.00028583	0.00521322	6.57365	8.83407	6.93507	4.26004	5.39464	4.92716	11.0143	9.50637	11.0794	8.47329
ENSG00000055070.16	SZRD1	55.3336	42.4507	-0.374617	0.000286229	0.00521375	64.6247	52.3265	67.3615	59.7498	45.7752	42.164	41.8291	40.7673	45.2103	41.9961
ENSG00000119723.16	COQ6	25.9566	34.084	0.380175	0.000286105	0.00521375	22.8451	29.3094	24.0305	31.1413	24.471	23.9422	37.5644	31.5961	36.0175	31.1579
ENSG00000118495.18	PLAGL1	8.97056	13.3009	0.520359	0.000286416	0.0052138	6.84657	9.53025	13.023	9.89131	8.08847	6.44376	19.5509	8.68947	11.7634	13.1998
ENSG00000117394.21	SLC2A1	39.8085	19.0414	-1.02589	0.000287369	0.00522778	61.6416	33.0245	40.6606	24.1966	31.6097	47.7182	17.8697	30.6877	12.3743	15.2337
ENSG00000171552.12	BCL2L1	66.5247	32.9507	-0.991976	0.000288235	0.00524016	113.057	33.4277	90.4871	62.4974	49.3176	50.3617	28.8861	33.464	29.9818	39.4708
ENSG00000145592.13	RPL37	558.309	268.924	-1.05109	0.000288627	0.00524391	386.528	332.142	639.528	683.687	607.574	700.394	303.849	221.045	276.501	274.301
ENSG00000124882.3	EREG	0.694114	0.169212	-0.534995	0.000288893	0.00524537	0.80466	0.366308	0.258537	1.88551	0.416373	0.433299	0.10078	0.193095	0.185203	0.19777
ENSG00000053770.11	AP5M1	16.424	17.6593	0.0988201	0.000289132	0.00524634	18.9529	17.9833	16.1895	17.9443	12.9978	14.4764	16.638	17.6635	17.7067	18.6292
ENSG00000104325.6	DECR1	201.827	255.725	0.33997	0.000289393	0.0052477	182.292	246.571	225.328	214.998	173.345	168.43	282.168	247.157	255.718	237.856
ENSG00000010810.17	FYN	26.2824	40.337	0.599462	0.000289736	0.00525055	32.4233	28.043	31.3352	27.0049	19.1116	19.7763	36.3466	31.9201	46.9386	46.1425
ENSG00000132965.9	ALOX5AP	7.20944	3.23173	-0.956036	0.000290875	0.00526783	9.53942	8.28648	10.3791	7.59523	4.20092	3.25548	2.30456	3.12836	2.91424	4.57976
ENSG00000123200.16	ZC3H13	11.5536	16.717	0.497036	0.000291108	0.00526866	14.8218	15.7805	10.5132	10.4949	8.11751	9.59366	16.3053	15.532	17.3906	17.6402
ENSG00000100280.16	AP1B1	18.4477	13.3153	-0.442043	0.000291653	0.00527515	21.2246	19.1265	16.2961	21.0634	17.5452	15.4303	12.5698	10.8311	14.3698	15.4904
ENSG00000075624.14	ACTB	712.484	316.369	-1.16872	0.000296097	0.00534512	961.849	443.538	1144.52	428.377	395.032	901.588	274.731	280.757	384.511	325.476
ENSG00000128394.16	APOBEC3F	1.38872	3.28898	0.844399	0.000295731	0.00534512	1.11216	2.6454	1.37391	0.967146	0.976167	1.25753	2.40388	3.55207	4.00192	3.19807
ENSG00000140548.9	ZNF710	22.1169	46.5483	1.04045	0.000295936	0.00534512	13.5292	44.4423	27.1182	13.8601	16.7252	17.0264	45.1035	45.1811	52.4923	43.4164
ENSG00000158286.12	RNF207	37.9472	94.0038	1.28646	0.000296279	0.00534512	22.4571	92.243	26.325	19.055	35.5652	32.0381	99.0039	79.9438	107.753	89.3146
ENSG00000137818.11	RPLP1	948.259	522.794	-0.857803	0.000297461	0.00536303	726.562	600.254	1127.76	1046.8	1069.11	1119.07	541.828	427.945	534.587	586.815
ENSG00000131871.14	SELENOS	66.8021	36.4624	-0.855889	0.000297941	0.00536826	84.7464	49.82	103.686	68.3473	45.6148	48.5984	30.0837	39.8402	37.4658	38.4598
ENSG00000151287.16	TEX30	7.75234	5.05714	-0.531031	0.000298511	0.00537509	7.88187	7.15024	8.16769	9.45435	5.31998	8.53988	4.72149	4.97847	4.9545	5.57411
ENSG00000106245.10	BUD31	35.063	25.8727	-0.424375	0.000299794	0.00539477	35.2116	34.5964	39.4564	36.1243	33.0039	31.9854	24.5401	26.775	24.0248	28.1511
ENSG00000223396.3	RPS10P7	1.36627	2.58815	0.600629	0.000302729	0.00544411	1.01679	1.93586	1.25045	1.30897	1.64694	1.03858	2.40151	2.36783	2.42313	3.16013
ENSG00000205363.5	C15orf59	51.3899	26.203	-0.945523	0.000303125	0.00544776	23.7432	69.36	41.4369	71.2856	50.0757	52.438	26.2734	29.5529	26.0929	22.8928
ENSG00000145362.17	ANK2	49.6273	86.2949	0.785982	0.000303455	0.00545024	47.4379	84.124	39.7944	42.5399	50.1479	33.7195	80.6274	83.4018	80.6083	100.542
ENSG00000170113.15	NIPA1	4.3535	2.26675	-0.712624	0.000307445	0.00551839	5.70849	2.87974	6.65418	4.67959	2.83508	3.36391	2.02913	2.45234	1.87825	2.7073
ENSG00000109787.12	KLF3	9.47866	5.24613	-0.74642	0.00030858	0.00553525	12.8615	7.47805	12.3724	10.8249	7.25412	6.08098	4.77083	5.7124	4.51746	5.98382
ENSG00000166012.16	TAF1D	39.8285	22.6239	-0.789329	0.000308991	0.00553558	54.7786	26.726	53.6025	35.5828	28.3497	39.9313	24.2754	22.0416	18.7561	25.4225
ENSG00000172159.15	FRMD3	30.7127	60.187	0.948163	0.000308862	0.00553558	46.1436	45.8981	16.2209	28.6068	28.2489	19.1582	61.288	39.799	51.1378	88.5233
ENSG00000181785.2	OR5AS1	0.798968	1.27774	0.340432	0.000309644	0.00554377	1.00196	1.11553	0.743911	0.722172	0.506898	0.703339	1.29551	1.17785	1.36146	1.27613
ENSG00000185201.16	IFITM2	185.791	54.283	-1.75652	0.000309897	0.00554478	103.316	93.7809	541.942	161.308	92.1921	122.207	36.7125	52.3072	65.2155	62.8969
ENSG00000112029.9	FBXO5	1.48428	0.756883	-0.49981	0.00031079	0.00555725	2.15093	1.19037	1.66478	1.64784	0.992781	1.25898	0.637693	0.979584	0.704099	0.706156
ENSG00000146476.10	ARMT1	11.7328	8.09738	-0.485023	0.000311113	0.00555949	9.97141	10.934	12.9232	14.8366	12.3812	9.35016	8.52756	8.08292	7.45616	8.32287
ENSG00000166002.6	SMCO4	43.6575	25.5185	-0.751905	0.000312396	0.00557537	44.1819	56.6336	32.4577	41.3789	47.8937	39.3991	17.3743	36.5216	21.7285	26.4494
ENSG00000182774.11	RPS17	129.952	44.1587	-1.53596	0.000312302	0.00557537	103.996	46.2366	224.256	123.591	136.179	145.452	34.112	20.1511	78.8709	43.5009
ENSG00000186063.12	AIDA	28.3851	20.6225	-0.442557	0.000314936	0.00561715	23.4704	28.6075	33.7288	31.9167	28.2097	24.3778	20.0761	21.7742	18.2514	22.3881
ENSG00000102100.15	SLC35A2	10.1847	6.74104	-0.530923	0.000316011	0.00563277	10.4744	9.78751	13.2065	8.87087	9.41592	9.35276	6.74744	6.05657	7.33879	6.82135
ENSG00000113643.8	RARS	34.4589	26.2126	-0.381872	0.000316852	0.00564064	38.4775	32.766	35.5537	39.1106	28.7768	32.0687	27.5762	26.2238	24.1557	26.8947
ENSG00000234096.9	MOG	0.0036285	0.129422	0.17036	0.000316695	0.00564064	0	1.7e-05	0.021754	0	0	0	0.096086	0.016214	0.191717	0.213673
ENSG00000224156.10	TUBB	180.206	46.0164	-1.94639	0.000317269	0.00564451	215.899	70.2419	112.717	233.865	293.299	155.212	42.3589	36.3245	7.14949	98.2326
ENSG00000164877.18	MICALL2	17.6069	9.33371	-0.848481	0.000317719	0.00564758	24.6856	14.2483	17.5743	16.2787	12.7187	20.1359	6.14997	11.1222	8.82546	11.2372
ENSG00000221823.10	PPP3R1	17.2285	13.4761	-0.332523	0.000317841	0.00564758	15.6776	16.7331	21.7116	19.5243	15.5406	14.1838	13.0884	12.6565	14.1817	13.9778
ENSG00000097033.14	SH3GLB1	82.26	42.0518	-0.951551	0.000318169	0.00564985	115.246	52.8648	116.297	81.2214	65.9255	62.0053	45.99	37.1512	40.1958	44.8701
ENSG00000013016.15	EHD3	7.97041	17.2204	1.02231	0.000318546	0.00565299	5.49378	14.5723	5.41982	5.32938	7.38162	9.62558	20.8263	16.4523	13.9189	17.6843
ENSG00000178860.8	MSC	9.06032	4.59908	-0.845413	0.000319921	0.00567382	15.2873	7.20666	6.82687	10.363	6.02496	8.65313	4.38619	5.60719	2.81651	5.58645
ENSG00000130005.12	GAMT	21.5186	43.9421	0.996954	0.000322563	0.0057171	15.7763	45.9966	20.7663	16.2587	15.2525	15.0609	43.8203	45.9892	43.7862	42.1727
ENSG00000133275.15	CSNK1G2	21.4203	13.8131	-0.597932	0.000322954	0.00571992	16.1204	18.618	27.5395	24.5497	21.9433	19.7507	12.4312	11.8159	15.2489	15.7563
ENSG00000162174.12	ASRGL1	7.02025	2.2292	-1.31247	0.000323127	0.00571992	8.30475	3.40748	17.3748	5.71045	3.16171	4.16231	1.74129	2.14654	1.46628	3.56271
ENSG00000023041.11	ZDHHC6	20.2365	14.9022	-0.417324	0.000324193	0.00573118	25.218	15.3963	26.3279	19.4628	17.7087	17.3055	14.7543	14.0818	13.7052	17.0674
ENSG00000091527.15	CDV3	134.489	62.4029	-1.09555	0.000324372	0.00573118	223.774	77.3819	200.465	140.704	81.5524	83.0559	62.7707	56.1045	74.3552	56.3812
ENSG00000163125.15	RPRD2	6.15923	8.56238	0.417566	0.000324189	0.00573118	6.3698	8.33922	6.73697	6.11196	4.69291	4.70451	9.58795	7.53248	8.16567	8.96342
ENSG00000135299.16	ANKRD6	5.89468	11.1514	0.817564	0.000325429	0.00574626	4.63262	8.20278	5.99576	5.41476	7.02216	4.09998	11.291	9.98567	10.7743	12.5545
ENSG00000164430.15	CGAS	0.789068	0.400311	-0.353461	0.000326766	0.00576627	0.660063	1.0974	1.18152	0.653809	0.501784	0.639833	0.337869	0.424704	0.307534	0.531139
ENSG00000224952.7	PBX2	7.53198	12.5756	0.670058	0.000327065	0.00576793	6.91354	9.24717	9.56801	7.1236	7.14061	5.19898	16.108	8.01982	12.3215	13.8529
ENSG00000133107.14	TRPC4	0.307917	0.104534	-0.243833	0.000328345	0.0057869	0.315093	0.091821	0.351831	0.401832	0.438579	0.248344	0.126233	0.103842	0.052476	0.135583
ENSG00000172716.16	SLFN11	10.4429	7.97957	-0.34973	0.000329917	0.00581099	11.0768	10.4525	10.7262	13.1549	8.00885	9.23796	8.70358	8.24514	5.88876	9.08081
ENSG00000101773.18	RBBP8	3.62873	2.17798	-0.542505	0.000332239	0.0058446	4.75593	3.02069	5.14702	3.94515	2.21325	2.69034	2.39598	1.94318	2.19796	2.17481
ENSG00000188559.13	RALGAPA2	10.2388	5.0397	-0.895943	0.000332131	0.0058446	12.3505	7.42739	18.4723	9.43752	9.00215	4.74307	5.73499	3.81456	4.03432	6.57492
ENSG00000135835.11	KIAA1614	3.64974	5.2831	0.434326	0.000332815	0.00585109	4.00428	3.33669	4.41131	3.77731	3.26612	3.10272	4.53788	4.66767	6.14076	5.78607
ENSG00000108784.9	NAGLU	10.3903	8.03819	-0.333696	0.000335003	0.00588589	9.38016	11.3142	11.8128	10.1868	10.586	9.06163	6.32792	8.54278	8.11045	9.1716
ENSG00000153879.8	CEBPG	11.2468	5.40851	-0.934348	0.000336124	0.00590191	18.1092	7.00549	16.5366	10.7974	6.59311	8.43923	5.48021	5.06812	5.56666	5.51905
ENSG00000101333.16	PLCB4	5.92744	9.28981	0.570821	0.00033649	0.00590467	5.50451	10.0355	3.43832	6.67498	5.26367	4.64769	8.67406	9.46251	7.88878	11.1339
ENSG00000116237.15	ICMT	48.3087	32.8975	-0.540661	0.000337611	0.00591942	57.0857	40.6686	51.9592	50.152	46.7223	43.2641	27.4218	28.355	39.852	35.9613
ENSG00000117262.18	GPR89A	9.51786	5.78865	-0.631644	0.00033775	0.00591942	14.484	7.156	10.9739	9.24358	6.6417	8.60799	5.11856	5.49755	6.30481	6.23369
ENSG00000145649.7	GZMA	0.346167	0.963522	0.544586	0.000339332	0.00594347	0.171654	0.303471	0.607683	0.428249	0.363669	0.202277	0.649022	0.930885	0.900859	1.37332
ENSG00000196139.13	AKR1C3	20.9861	11.4572	-0.819615	0.000340783	0.00596517	18.4518	20.8425	16.1679	29.8226	18.1831	22.449	8.12793	11.6459	9.60386	16.4511
ENSG00000126107.14	HECTD3	16.9796	12.328	-0.431903	0.000341831	0.00597982	15.4361	18.3613	19.4073	17.8432	17.458	13.3719	10.4276	12.8172	12.4997	13.5675
ENSG00000171858.17	RPS21	584.086	408.679	-0.514155	0.000343515	0.00600557	534.04	507.102	653.276	593.062	572.861	644.173	418.366	392.149	399.793	424.407
ENSG00000143374.16	TARS2	17.0709	25.0751	0.529006	0.00034439	0.00601713	14.6679	24.5265	14.492	18.8857	13.0446	16.8086	25.7668	22.8256	24.6488	27.0592
ENSG00000143013.12	LMO4	27.1708	20.3224	-0.401834	0.000345925	0.00604022	24.046	22.0737	36.1779	33.3506	24.3869	22.9897	21.1492	17.4692	19.7878	22.8832
ENSG00000064300.8	NGFR	12.8194	4.84039	-1.24256	0.000347955	0.00607191	4.24629	12.4354	10.8833	11.4398	18.3621	19.5496	3.64707	2.82685	5.1461	7.74152
ENSG00000101294.16	HM13	43.0007	25.7956	-0.715533	0.000348635	0.00607368	48.935	38.8818	64.8144	36.3654	26.5993	42.4085	22.1388	25.4478	25.7051	29.8906
ENSG00000181704.11	YIPF6	12.0207	10.3104	-0.203152	0.000348274	0.00607368	14.2954	14.4933	14.5678	11.7292	10.6415	6.3968	10.0474	9.70344	11.4831	10.0077
ENSG00000187446.11	CHP1	63.3087	44.306	-0.505314	0.000348702	0.00607368	64.392	67.7427	50.5281	65.0334	70.6186	61.5376	41.4668	45.6573	43.7117	46.388
ENSG00000186815.12	TPCN1	34.6423	82.3442	1.22549	0.000349855	0.00609001	20.5234	81.1622	17.7165	22.5225	39.239	26.6904	86.669	74.9015	85.1586	82.6478
ENSG00000141480.17	ARRB2	24.0241	11.6158	-0.988084	0.000350172	0.00609179	22.0717	22.6351	14.6365	43.4512	17.036	24.3141	9.5125	10.726	12.4571	13.7677
ENSG00000100221.10	JOSD1	16.841	11.0269	-0.568927	0.000350698	0.00609343	16.8558	14.2398	24.3377	20.6907	12.1196	12.8023	10.0678	10.9783	10.1952	12.8664
ENSG00000118849.9	RARRES1	15.4669	0.707597	-3.26953	0.00035061	0.00609343	2.47621	11.1678	73.9703	2.41893	1.22278	1.54548	0.590985	0.504029	1.16757	0.567805
ENSG00000109321.10	AREG	6.75806	0.950533	-1.99183	0.000351984	0.00611202	5.07725	0.419967	3.96824	24.9133	4.9233	1.24633	1.25363	1.00475	0.57466	0.969091
ENSG00000223705.9	NSUN5P1	11.0836	18.608	0.698401	0.000352255	0.00611296	8.54122	14.8583	12.1163	10.0334	10.0513	10.9008	15.6419	18.0853	19.5511	21.1539
ENSG00000152580.8	IGSF10	1.09261	3.53793	1.11673	0.000353674	0.00613382	0.096745	1.30589	0.464602	2.69188	1.57265	0.423909	3.45322	2.69102	2.60273	5.40475
ENSG00000006451.7	RALA	19.2478	11.5168	-0.693898	0.000354449	0.00613751	17.3995	15.082	23.0325	22.6334	20.7115	16.6277	13.3393	9.39672	13.5868	9.74433
ENSG00000138764.14	CCNG2	3.31533	7.76207	1.0218	0.000354366	0.00613751	2.20297	3.74213	2.62902	6.43402	2.87767	2.00614	7.1098	5.39922	7.02625	11.513
ENSG00000206053.12	JPT2	29.1768	14.583	-0.953467	0.000354538	0.00613751	41.1672	15.8205	46.7271	33.0962	21.6435	16.6063	15.4343	11.6086	17.3958	13.8933
ENSG00000233622.2	CYP2T1P	0.460565	0.858719	0.347782	0.000355025	0.00613841	0.453147	0.622917	0.552959	0.443062	0.407653	0.283654	0.615159	0.873292	0.821077	1.12535
ENSG00000240038.6	AMY2B	9.768	19.0174	0.894501	0.000355019	0.00613841	5.52555	16.6175	6.80958	11.8048	9.06568	8.78489	18.0703	19.2727	19.6147	19.1117
ENSG00000147955.16	SIGMAR1	19.5513	13.002	-0.553598	0.000356518	0.00616046	14.1609	17.6522	26.8654	20.604	20.5314	17.494	12.0993	11.3275	14.572	14.0092
ENSG00000143753.12	DEGS1	34.8566	20.0393	-0.769151	0.000356866	0.0061627	32.3055	22.9291	48.0243	29.9943	43.7115	32.175	19.0318	18.3419	20.6922	22.0914
ENSG00000172469.15	MANEA	3.76559	2.08092	-0.629292	0.000357409	0.00616831	3.29187	2.64701	6.1182	4.74715	2.6314	3.15791	1.89108	2.26214	1.65674	2.51373
ENSG00000078043.15	PIAS2	6.085	9.33962	0.545343	0.000358639	0.00618198	6.46673	8.07839	5.3972	5.34519	6.52934	4.69316	9.40329	8.2965	10.7663	8.89238
ENSG00000177963.14	RIC8A	34.2392	28.251	-0.268693	0.0003585	0.00618198	37.831	32.8846	34.3405	38.9614	28.2042	33.2136	27.0291	27.7361	30.6771	27.5619
ENSG00000075218.18	GTSE1	0.890309	0.423007	-0.40968	0.000358873	0.00618224	1.11454	1.07002	0.405437	1.37588	0.600617	0.775361	0.384257	0.35804	0.496681	0.453048
ENSG00000102796.10	DHRS12	7.16592	13.0093	0.778699	0.000359238	0.00618476	5.93842	9.49534	6.0019	7.25631	7.5693	6.73426	15.4348	8.86976	14.2487	13.484
ENSG00000138642.14	HERC6	4.26758	9.78862	1.0343	0.000361341	0.00621339	2.69994	9.5942	3.02124	4.11215	3.64424	2.53371	8.14922	10.5883	9.76024	10.6567
ENSG00000146540.14	C7orf50	38.4959	60.8057	0.646037	0.000361331	0.00621339	26.1779	52.3346	40.411	41.7334	35.8914	34.427	63.3649	55.5281	65.5536	58.7761
ENSG00000042753.11	AP2S1	64.1753	34.4695	-0.877746	0.000362177	0.00622351	39.7123	57.0844	56.3923	69.3126	84.0861	78.4642	33.1209	35.3677	34.5799	34.8096
ENSG00000161016.17	RPL8	1360.83	860.591	-0.660474	0.00036237	0.00622351	1361.74	1167.11	1207.91	1423.23	1463.96	1541.04	912.596	749.17	879.017	901.58
ENSG00000146731.10	CCT6A	88.4652	57.7748	-0.606128	0.000363113	0.00623249	120.681	73.2139	117.642	84.2495	64.7089	70.2957	56.5745	51.0463	61.1211	62.3573
ENSG00000166359.10	WDR88	0.336958	0.760123	0.396722	0.000363394	0.00623352	0.157352	0.432986	0.309556	0.457707	0.411359	0.252785	0.889352	0.678926	0.6073	0.864912
ENSG00000134243.11	SORT1	100.878	45.6212	-1.12779	0.000364817	0.00625413	165.628	45.727	142.111	95.9604	75.0303	80.8131	50.6368	34.7536	49.1012	47.993
ENSG00000184661.13	CDCA2	3.91609	1.05664	-1.25722	0.000365577	0.00626336	7.32593	2.64282	5.90643	3.31785	2.87426	1.42925	1.4181	1.34468	0.253515	1.21026
ENSG00000162772.16	ATF3	33.1725	11.9616	-1.39859	0.000365871	0.0062646	86.3552	19.6266	20.5952	38.6243	16.218	17.6159	18.8375	7.97078	10.938	10.1003
ENSG00000143390.17	RFX5	8.93954	14.8261	0.671052	0.000366396	0.00626979	5.14833	14.3517	7.72604	12.3184	6.06913	8.02365	13.5926	15.0522	15.3102	15.3493
ENSG00000157514.16	TSC22D3	47.435	117.822	1.29468	0.00036714	0.00627871	26.6473	35.2636	83.567	60.8992	34.0023	44.2305	76.1408	94.9791	82.4056	217.761
ENSG00000177426.20	TGIF1	12.8419	8.01515	-0.618621	0.000367923	0.00628831	20.6269	9.1961	17.7378	12.8257	7.30882	9.35622	8.36883	6.63818	8.70537	8.34822
ENSG00000037637.10	FBXO42	7.60524	10.0809	0.364785	0.000370282	0.00632313	6.65741	9.10344	6.90255	9.31586	7.37066	6.28149	8.63057	8.71833	10.734	12.2406
ENSG00000183336.8	BOLA2	11.6658	6.64764	-0.727847	0.000370408	0.00632313	9.52315	8.84314	13.9077	12.068	12.3553	13.2973	6.76994	6.99497	7.72774	5.09792
ENSG00000187609.15	EXD3	7.03299	12.0693	0.702172	0.000371873	0.00634429	4.32275	10.7765	7.15039	7.4151	4.6519	7.88129	9.34236	12.375	11.3268	15.233
ENSG00000135519.6	KCNH3	0.285611	0.628556	0.34114	0.000372886	0.00635774	0.21318	0.189991	0.204009	0.627733	0.274842	0.203909	0.66997	0.296024	0.942592	0.605638
ENSG00000125378.15	BMP4	4.97974	9.9802	0.876749	0.000373549	0.00636136	5.6123	7.45047	4.99151	3.45361	3.96086	4.40969	7.79564	9.30464	6.39611	16.4244
ENSG00000196242.9	OR2C3	0.0790237	0.171753	0.118942	0.000373445	0.00636136	0.056639	0.085055	0.119771	0.04192	0.053283	0.117474	0.183394	0.188716	0.152212	0.162691
ENSG00000109466.13	KLHL2	8.49919	4.74346	-0.725885	0.00037489	0.00638035	9.66861	6.07107	12.1259	9.56913	8.55015	5.01027	4.0927	4.26372	4.90687	5.71054
ENSG00000198892.6	SHISA4	107.898	49.4026	-1.11141	0.000375438	0.00638584	76.5985	98.1027	57.4287	116.329	179.979	118.951	39.9873	51.2808	48.8119	57.5304
ENSG00000129235.10	TXNDC17	60.2745	33.0274	-0.848589	0.000376	0.00639154	38.9758	52.6267	54.5317	69.3176	70.4839	75.7112	35.0385	38.2589	28.724	30.0882
ENSG00000132321.16	IQCA1	0.103151	0.575374	0.514065	0.000378196	0.00642501	0.17718	0.170661	0.065594	0.097034	0.075698	0.032736	0.455319	0.444888	0.942614	0.458674
ENSG00000049089.14	COL9A2	0.339045	1.25775	0.753679	0.000380785	0.00645971	0.121445	0.366291	0.074024	0.740593	0.170844	0.561075	0.487182	0.961604	1.07007	2.51213
ENSG00000123636.17	BAZ2B	12.4479	18.1906	0.51302	0.000380563	0.00645971	11.8275	15.2329	11.1919	16.8574	8.48443	11.0932	17.1189	16.3041	19.5668	19.7726
ENSG00000204197.9	KIFC1	0.262894	0.0157555	-0.314181	0.000380924	0.00645971	0.472152	0	0.040944	0	0.354051	0.710219	0	0	0.063022	0
ENSG00000214140.10	PRCD	2.52663	6.25418	1.04052	0.000382488	0.00648234	2.73015	3.75101	2.4902	3.32008	1.50331	1.36504	5.58187	5.9952	3.74508	9.69457
ENSG00000105679.8	GAPDHS	1.50357	2.8499	0.620836	0.000383415	0.00649025	1.25659	2.17613	1.61797	0.853033	0.882013	2.23566	2.7458	2.55344	2.39151	3.70885
ENSG00000115956.9	PLEK	2.00987	0.996883	-0.59195	0.000383318	0.00649025	2.56085	2.81074	2.11341	1.25578	1.7611	1.55732	0.745613	1.22545	1.00949	1.00698
ENSG00000123572.16	NRK	0.789692	2.03949	0.764119	0.000384864	0.00651089	0.374095	1.01485	0.596098	0.689528	1.43569	0.627889	1.75903	1.37023	2.92216	2.10655
ENSG00000173212.4	MAB21L3	0.323177	0.659552	0.326788	0.000385315	0.00651462	0.346354	0.539801	0.20852	0.303594	0.241941	0.298854	0.529052	0.675237	0.793648	0.640273
ENSG00000154589.6	LY96	13.4306	2.92961	-1.87668	0.000386123	0.00652437	42.4742	6.48222	11.9173	6.12776	4.1638	9.41861	2.82429	3.57198	2.26836	3.05379
ENSG00000100412.15	ACO2	287.938	459.632	0.672858	0.000386572	0.00652805	240.965	433.046	225.693	278.463	270.612	278.846	465.725	448.215	501.393	423.196
ENSG00000110934.10	BIN2	1.52352	0.941119	-0.378551	0.000387697	0.00654278	1.09769	1.55472	1.74469	2.03014	1.38895	1.32495	1.1481	0.705591	0.850035	1.06075
ENSG00000184500.14	PROS1	28.1542	60.6949	1.08145	0.000387907	0.00654278	26.0219	21.6386	52.5833	35.6193	16.7473	16.3148	61.0677	32.6739	76.6166	72.4214
ENSG00000000971.15	CFH	12.0375	32.3956	1.35699	0.000388902	0.00655173	8.76896	18.1806	14.1217	13.8296	8.20881	9.11524	13.7146	28.9959	20.8214	66.0506
ENSG00000105723.11	GSK3A	36.3199	25.6954	-0.483355	0.000388684	0.00655173	34.9741	33.7002	47.8686	37.4241	33.1308	30.8219	25.6616	23.2284	28.9815	24.9102
ENSG00000071539.13	TRIP13	0.876232	0.223275	-0.61709	0.000390206	0.00656587	0.995776	0.698824	0.605872	1.33487	0.930387	0.691664	0.116419	0.219836	0.285009	0.271835
ENSG00000164742.15	ADCY1	0.660427	1.52978	0.607455	0.00039016	0.00656587	0.905314	0.859313	0.626951	0.366966	0.766949	0.437072	1.71	0.987676	1.48684	1.93459
ENSG00000111331.12	OAS3	2.95175	4.93958	0.587869	0.00039215	0.00659466	3.28914	3.52392	4.16576	3.72133	1.37603	1.63434	4.51717	5.18658	4.47376	5.58082
ENSG00000257800.1	FNBP1P1	0.523628	1.3346	0.615667	0.00039387	0.00661964	0.745271	0.509211	0.563855	0.22946	0.433572	0.660399	2.03868	0.750354	1.00476	1.54462
ENSG00000171766.15	GATM	8.20134	28.871	1.69883	0.000394468	0.00662575	7.40349	8.28123	11.2458	5.82062	12.7354	3.72151	66.4334	13.9392	23.6135	11.4978
ENSG00000165410.14	CFL2	954.636	454.193	-1.06998	0.000395066	0.00663185	1379.13	383.18	783.57	1304.11	1033.17	844.655	552.73	366.508	487.302	410.232
ENSG00000009844.15	VTA1	25.3461	19.048	-0.394136	0.000400222	0.00669322	27.2031	26.2394	26.7644	29.3248	24.2003	18.3447	20.0109	18.6427	19.5478	17.9904
ENSG00000077943.7	ITGA8	0.771339	1.84489	0.683532	0.000399475	0.00669322	0.609448	0.705657	0.960213	1.13987	0.773226	0.439618	1.23957	0.913531	3.19149	2.03496
ENSG00000106034.17	CPED1	6.65853	10.6263	0.602246	0.00040038	0.00669322	10.1238	5.80845	9.25196	5.4652	5.45819	3.8436	11.0429	7.68341	10.8061	12.9726
ENSG00000165417.11	GTF2A1	5.76475	4.40317	-0.324232	0.000399481	0.00669322	6.18218	5.55214	7.00146	5.42967	4.8789	5.54414	4.19871	4.45667	3.76098	5.1963
ENSG00000167644.11	C19orf33	12.5548	3.51941	-1.5846	0.000400232	0.00669322	8.16395	15.5726	2.97595	6.36274	18.0734	24.1803	3.62478	2.66315	3.77557	4.01413
ENSG00000196419.12	XRCC6	139.844	103.489	-0.430743	0.000399362	0.00669322	130.618	120.532	148.29	178.745	141.434	119.446	109.278	90.6316	107.113	106.935
ENSG00000282608.1	ADORA3	1.56259	0.618198	-0.663213	0.000399835	0.00669322	0.696759	2.02984	2.23181	1.20249	1.8639	1.35073	0.352866	0.840586	0.626036	0.653306
ENSG00000111058.7	ACSS3	18.079	13.0742	-0.438936	0.000402644	0.00672709	19.906	16.0633	16.1347	29.8947	13.4422	13.0334	12.8969	12.5005	11.1831	15.7163
ENSG00000187773.8	FAM69C	2.99037	7.89322	1.15618	0.000403036	0.00672965	1.83297	5.62419	1.31209	2.41042	4.54968	2.21288	9.94126	8.75257	7.22853	5.65051
ENSG00000179918.18	SEPHS2	21.791	13.729	-0.629804	0.000405519	0.00676711	19.4374	17.8705	32.9975	23.7607	18.1434	18.5364	13.7667	13.4623	15.3265	12.3605
ENSG00000052126.14	PLEKHA5	20.7926	29.3228	0.476565	0.000406716	0.00678309	22.0159	26.4132	17.3094	22.8426	19.5309	16.6437	29.124	28.1681	31.2123	28.7869
ENSG00000218891.4	ZNF579	6.77712	4.62504	-0.467372	0.000408358	0.00680645	8.64788	6.57538	5.99308	5.88156	5.29755	8.26724	4.43648	4.60775	5.93432	3.5216
ENSG00000184313.19	MROH7	4.88286	11.7294	1.11358	0.000410213	0.00682931	3.00283	7.53324	2.67179	4.55731	5.05662	6.47534	10.0193	7.00799	18.6556	11.2349
ENSG00000197584.11	KCNMB2	0.52963	2.20132	1.06548	0.000410063	0.00682931	0.208221	0.870715	0	0.547135	1.19496	0.356751	2.09381	0.95659	2.07602	3.67884
ENSG00000156113.22	KCNMA1	0.647389	1.57594	0.64492	0.000410481	0.00682974	0.490165	0.835592	0.921453	0.389501	1.00111	0.246511	0.815284	1.06487	1.92686	2.49676
ENSG00000005194.14	CIAPIN1	32.2988	24.71	-0.373139	0.000411525	0.00684083	33.6898	30.6369	33.2075	28.9966	30.5196	36.7424	22.2932	22.7301	27.4819	26.3349
ENSG00000129194.7	SOX15	0.837281	1.99453	0.70476	0.000411873	0.00684083	1.21887	0.809085	1.01506	0.89647	0.441038	0.643164	1.75667	1.39726	2.37225	2.45196
ENSG00000138640.14	FAM13A	7.74916	9.00869	0.194037	0.000411678	0.00684083	8.29947	9.15592	7.80067	7.03507	6.61675	7.58709	8.88719	8.68874	7.70885	10.75
ENSG00000149328.14	GLB1L2	0.433555	0.235422	-0.214593	0.000413181	0.00685851	0.581806	0.313969	0.604984	0.396123	0.23992	0.46453	0.13125	0.111531	0.462988	0.23592
ENSG00000176401.5	EID2B	1.73182	2.86166	0.499361	0.000415067	0.00688577	1.16871	1.79977	2.43883	1.72289	1.4684	1.79232	2.99435	2.62286	2.73976	3.08969
ENSG00000119698.11	PPP4R4	0.470419	0.104671	-0.41261	0.000415977	0.00689682	1.18111	0.132814	0.186758	0.622607	0.305905	0.393319	0.175236	0.175695	0.052401	0.015353
ENSG00000180229.12	HERC2P3	19.2792	6.97709	-1.34607	0.000416415	0.00690004	22.639	30.5071	17.1815	19.9711	15.6469	9.72959	6.93619	6.54949	5.18562	9.23706
ENSG00000169446.5	MMGT1	12.7204	9.76589	-0.349854	0.000417231	0.00690949	12.9667	11.8906	15.0768	13.4714	11.709	11.2078	10.2339	9.68878	8.89066	10.2502
ENSG00000111052.7	LIN7A	8.51947	4.97036	-0.673063	0.000421462	0.00697548	13.1494	5.2064	8.06255	12.0886	7.47504	5.1348	5.90224	4.29177	3.47428	6.21315
ENSG00000153487.12	ING1	6.102	4.31766	-0.417435	0.00042186	0.00697643	6.54051	6.21792	7.88434	6.91063	4.5907	4.4679	3.90763	5.31393	3.65299	4.39608
ENSG00000187783.11	TMEM72	0.0132203	0.073676	0.0836108	0.000422013	0.00697643	0	0	0	0.079322	0	0	0.041854	0.025123	0.167519	0.060208
ENSG00000077585.13	GPR137B	33.3932	24.5153	-0.430759	0.000423017	0.00698893	38.0309	24.9944	31.8749	39.2455	32.2015	34.0118	21.0466	24.334	24.2873	28.3933
ENSG00000185009.12	AP3M1	15.1546	11.1433	-0.411777	0.000424107	0.00700285	15.5961	14.05	19.0093	18.4648	13.1867	10.6204	10.5973	10.1401	11.0481	12.7878
ENSG00000141968.7	VAV1	1.26891	0.77301	-0.3558	0.000424769	0.00700968	1.4716	1.61823	0.847228	1.55031	0.946424	1.17968	0.790029	0.792234	0.85796	0.651815
ENSG00000240654.6	C1QTNF9	0.634305	1.91153	0.833099	0.000427981	0.00705856	0.256026	0.792183	0.531531	1.22459	0.65404	0.347459	1.17079	1.11501	1.77287	3.58744
ENSG00000006210.6	CX3CL1	6.26271	11.3014	0.760238	0.000428939	0.00707023	7.53861	5.33283	6.06608	8.93686	3.79524	5.90664	9.58045	7.4753	16.1619	11.9878
ENSG00000186124.4	OR9M1P	0.0869603	0.236457	0.185912	0.000429468	0.00707482	0.149061	0.077007	0.077175	0.097539	0.059371	0.061609	0.278722	0.158736	0.267428	0.240941
ENSG00000204936.9	CD177	0.257289	0.00706425	-0.32016	0.000429922	0.00707818	0.073457	1.07835	0.109213	0.061501	0.221212	0	0	0	0.018946	0.009311
ENSG00000197892.12	KIF13B	3.50277	5.5167	0.533329	0.000432767	0.00712087	4.12467	3.04479	4.39164	3.86524	2.60656	2.98372	4.26006	4.19307	5.44738	8.16629
ENSG00000074219.13	TEAD2	30.9708	17.8852	-0.759496	0.000433917	0.00713563	21.294	32.615	46.4637	38.9801	24.0297	22.4424	18.1681	18.3029	19.6783	15.3917
ENSG00000215421.9	ZNF407	2.32804	3.3219	0.376995	0.000435203	0.00715263	2.36367	2.754	2.93013	2.49996	1.67649	1.74397	2.91792	3.86345	2.97348	3.53276
ENSG00000176771.16	NCKAP5	1.46988	2.57968	0.535393	0.000436015	0.0071618	2.06316	2.23748	0.936456	0.401365	0.877563	2.30323	2.61407	2.34032	3.29146	2.07288
ENSG00000164815.10	ORC5	4.55434	4.27896	-0.0733613	0.000437511	0.0071822	4.5438	5.6571	5.64307	4.9446	3.38373	3.15373	3.40101	4.25513	4.27535	5.18435
ENSG00000148803.11	FUOM	7.18945	3.8798	-0.746947	0.000439482	0.00720746	6.66405	5.66206	10.0352	6.14324	5.12505	9.50712	4.41072	4.08934	3.48395	3.53517
ENSG00000157168.18	NRG1	0.275678	0.973504	0.629495	0.000439658	0.00720746	0.379375	0.148941	0.276868	0.531984	0.086725	0.230175	0.34489	1.06254	0.163697	2.32289
ENSG00000188227.12	ZNF793	3.87784	7.02956	0.719079	0.000439815	0.00720746	2.94552	6.15379	4.83323	3.35501	2.49795	3.48152	7.63627	6.543	6.60642	7.33255
ENSG00000151413.16	NUBPL	9.17437	15.571	0.703724	0.000440431	0.00721337	6.63177	15.8856	9.08977	8.1663	8.29795	6.97481	15.1133	14.1768	16.2265	16.7675
ENSG00000076258.9	FMO4	3.12571	5.93946	0.750182	0.000441747	0.00722744	1.82695	5.82017	2.10316	3.01009	4.04396	1.94991	6.87282	5.61398	5.54822	5.72282
ENSG00000179218.13	CALR	331.467	197.873	-0.741362	0.000441802	0.00722744	239.478	369.841	523.523	246.751	295.155	314.052	190.025	179.425	206.928	215.114
ENSG00000167562.12	ZNF701	2.78396	4.54012	0.550021	0.000446753	0.0073042	2.92274	3.93359	2.94727	3.33845	2.12367	1.43802	4.66082	4.62871	4.189	4.68194
ENSG00000142149.8	HUNK	1.23842	0.221534	-0.873788	0.000447207	0.00730615	3.53918	0.227099	2.82149	0.536829	0.083071	0.222872	0.071614	0.145448	0.122012	0.547064
ENSG00000198771.10	RCSD1	12.5298	20.5391	0.67082	0.000447389	0.00730615	9.68937	18.3458	14.6977	11.0133	11.5011	9.93148	18.5006	14.8866	27.993	20.7763
ENSG00000126218.11	F10	2.93091	7.69502	1.14533	0.000447701	0.00730702	1.6314	4.75741	1.19281	3.17063	4.73714	2.09605	7.65308	7.89017	7.28086	7.95598
ENSG00000088899.15	LZTS3	8.22085	4.59074	-0.72186	0.000449895	0.00733858	12.1214	7.50448	6.85	10.2183	5.8885	6.74244	5.21878	4.96028	4.52767	3.65624
ENSG00000221843.4	C2orf16	0.0983443	0.201749	0.129805	0.000451159	0.00735496	0.105497	0.146053	0.075937	0.068516	0.116836	0.077227	0.206399	0.209428	0.145795	0.245375
ENSG00000148300.11	REXO4	12.5578	8.46168	-0.518959	0.000452591	0.00737405	15.244	13.2911	15.3682	11.7997	10.792	8.85202	8.08516	8.98936	9.5928	7.17939
ENSG00000206047.2	DEFA1	2.08784	0.0657858	-1.53468	0.000452988	0.00737626	0.120112	4.05435	0	6.50397	0.556309	1.29231	0	0	0.125972	0.137171
ENSG00000114942.13	EEF1B2	220.167	144.549	-0.603628	0.000458789	0.00746643	204.305	161.211	281.991	222.449	232.395	218.648	155.289	126.074	141.711	155.122
ENSG00000015475.18	BID	13.1876	6.63023	-0.894828	0.00045939	0.0074719	13.8188	9.69639	18.8017	15.5901	10.4181	10.8003	5.22728	6.96221	7.81993	6.51152
ENSG00000168522.12	FNTA	46.7443	34.4499	-0.429547	0.000460623	0.00748763	50.1336	46.0053	58.2977	49.635	37.053	39.3412	35.9721	32.4582	32.8767	36.4926
ENSG00000089472.16	HEPH	8.55431	16.7477	0.893412	0.000461736	0.00750142	7.91519	14.9102	11.0315	6.85814	5.00842	5.60242	10.7323	14.3849	18.1335	23.7403
ENSG00000040633.12	PHF23	15.6219	9.25102	-0.697318	0.000462666	0.00751221	14.3625	11.6351	24.346	16.4328	12.9174	14.0376	8.89938	8.25903	11.2598	8.58586
ENSG00000128617.2	OPN1SW	13.3814	6.25988	-0.986187	0.000465318	0.00754659	12.4085	8.02686	8.20523	18.0496	17.4211	16.1771	6.19255	6.80191	5.81672	6.22833
ENSG00000184178.15	SCFD2	7.1294	4.75983	-0.497122	0.00046522	0.00754659	10.5494	6.55415	8.25525	6.30165	5.82036	5.2956	4.6331	4.75147	4.78147	4.87329
ENSG00000136718.9	IMP4	65.3937	39.0029	-0.73094	0.000466887	0.0075677	84.676	55.8187	81.4711	62.5638	54.6688	53.1636	40.1562	37.4036	41.8426	36.6093
ENSG00000115084.13	SLC35F5	38.2657	20.0468	-0.89967	0.000468109	0.00758315	57.1335	22.7528	73.3036	31.7077	26.9041	17.7925	20.8379	19.8796	18.238	21.2316
ENSG00000173812.10	EIF1	871.888	645.648	-0.432817	0.000471601	0.00763534	918.938	784.092	1029.84	868.784	844.25	785.425	669.656	612.454	682.339	618.142
ENSG00000173369.15	C1QB	34.3339	14.9108	-1.15104	0.000472298	0.00764225	29.3795	68.1093	35.4399	28.4435	23.4865	21.1445	11.2221	21.0891	10.0904	17.2418
ENSG00000196632.10	WNK3	0.456416	0.0955682	-0.410743	0.000474186	0.00766841	0.796462	0.196951	1.07376	0.409198	0.141572	0.120551	0.08983	0.125971	0.044985	0.121487
ENSG00000161091.12	MFSD12	20.31	14.9028	-0.422248	0.00047514	0.00767943	25.2515	17.4584	27.7112	18.2883	15.5266	17.6238	14.1388	12.9121	15.1465	17.4138
ENSG00000197448.13	GSTK1	119.72	174.537	0.540114	0.00047596	0.0076883	90.4132	164.324	118.858	113.194	122.241	109.287	175.521	159.837	201.802	160.987
ENSG00000262484.1	CCER2	0.133992	0.479466	0.383666	0.000477987	0.00771663	0.193441	0.18628	0.128555	0.049208	0.083646	0.162819	0.524459	0.528228	0.436667	0.428509
ENSG00000163864.16	NMNAT3	6.07283	9.35823	0.550418	0.000479783	0.00774119	4.52739	11.0577	5.53681	4.78498	4.74781	5.78229	9.47716	9.32118	8.50938	10.1252
ENSG00000136770.10	DNAJC1	10.4674	7.0652	-0.507753	0.00048199	0.00777236	9.71096	8.79892	13.8646	11.612	8.28569	10.5321	6.80783	7.28515	6.08854	8.07929
ENSG00000134508.12	CABLES1	1.11581	2.044	0.524763	0.000486073	0.00783373	0.95218	1.82778	0.764176	1.3754	0.968071	0.807232	2.33927	1.27589	2.32535	2.23551
ENSG00000175155.8	YPEL2	9.73137	15.4797	0.618858	0.000486879	0.00784225	8.63112	14.4387	9.44615	8.98534	10.2913	6.59562	15.6807	14.5714	17.7289	13.9379
ENSG00000136895.18	GARNL3	12.4301	21.4115	0.738771	0.000487281	0.00784425	9.17618	20.0693	13.5607	7.34731	10.8447	13.5825	14.5982	18.1568	23.2989	29.5923
ENSG00000115993.12	TRAK2	30.9487	48.3299	0.626707	0.000490228	0.00788719	25.39	35.6586	26.0789	35.1305	38.2418	25.1923	54.0694	46.9395	43.0536	49.2572
ENSG00000176973.7	FAM89B	37.2182	23.2921	-0.653773	0.000490509	0.00788723	27.3978	39.2687	34.6611	38.7979	38.1425	45.0415	23.5843	25.0492	23.5963	20.9387
ENSG00000174738.12	NR1D2	6.20439	12.9174	0.94994	0.000491157	0.00789315	6.67934	10.0046	3.35325	6.31316	6.69643	4.17954	8.37841	13.1519	14.3427	15.7965
ENSG00000175779.2	C15orf53	1.62455	2.2255	0.297453	0.000491988	0.00790202	1.27861	2.57724	2.07801	1.16458	0.762271	1.88656	2.15447	1.78367	2.01778	2.94606
ENSG00000110811.19	P3H3	11.2697	23.616	1.0045	0.000494594	0.00793936	10.2264	15.2936	6.5166	9.78538	12.4398	13.3563	16.9747	24.3745	25.0736	28.0411
ENSG00000147202.17	DIAPH2	3.37404	2.20494	-0.448667	0.000494986	0.00794114	4.00186	3.73727	3.07416	3.96661	3.09253	2.37178	2.34461	2.23788	1.92806	2.30921
ENSG00000132963.7	POMP	85.0292	62.5607	-0.436691	0.000495522	0.00794523	87.5291	81.5063	97.1388	82.5401	75.8658	85.5952	67.5781	65.4692	59.0305	58.1651
ENSG00000156222.11	SLC28A1	0.206024	0.680299	0.478459	0.000496156	0.00795087	0.244477	0.536994	0.07129	0.127272	0.138929	0.117181	0.845612	0.714663	0.447399	0.713521
ENSG00000163814.7	CDCP1	0.378265	0.115848	-0.304713	0.000497416	0.00796655	0.769665	0.149937	0.266143	0.346215	0.314001	0.423629	0.144607	0.097021	0.103912	0.11785
ENSG00000088827.12	SIGLEC1	2.79896	1.24535	-0.758663	0.000497932	0.00797029	1.70732	5.19924	1.93305	2.73125	2.14435	3.07856	1.22783	1.69474	0.988004	1.07084
ENSG00000090060.17	PAPOLA	57.9233	43.9554	-0.390343	0.000500932	0.00801378	66.1509	56.8802	76.4258	60.4754	45.2093	42.3984	51.8001	38.4095	39.6712	45.941
ENSG00000228284.8	HLA-DQA1	1.38468	15.4485	2.78609	0.000501406	0.00801682	2.98506	0.486242	3.674	0.343373	0.41323	0.406194	0.686609	0.533278	39.5178	21.0565
ENSG00000111664.10	GNB3	6.99271	17.1188	1.18073	0.000501696	0.00801692	7.05314	13.2847	3.25443	3.33011	6.58803	8.44587	12.0065	17.5291	22.7679	16.1717
ENSG00000282130.1	NSMCE3	12.6027	9.27976	-0.404088	0.000504256	0.00805327	12.5458	12.0185	14.0965	13.5947	11.3196	12.0412	9.51575	9.47539	9.83054	8.29736
ENSG00000213281.4	NRAS	6.93696	3.51913	-0.812542	0.000506174	0.00807934	9.36969	3.41287	10.259	7.21291	5.72537	5.64192	3.40104	2.90364	3.47816	4.29367
ENSG00000105926.15	MPP6	1.22343	0.409161	-0.657952	0.000507223	0.00809151	1.86625	0.775809	2.12462	0.946152	0.867047	0.760716	0.588013	0.377452	0.36496	0.306218
ENSG00000132846.5	ZBED3	1.9348	3.90573	0.74121	0.000507694	0.00809446	1.4805	3.16568	2.03375	1.70663	1.90525	1.31696	3.66616	3.22027	3.71675	5.01976
ENSG00000198502.5	HLA-DRB5	15.4256	0.047421	-3.97104	0.000509196	0.00811383	0	0.226669	0	40.2644	23.8423	28.2205	0	0.119109	0.070575	0
ENSG00000224786.2	CETN4P	0.495491	1.21656	0.567705	0.00051077	0.00813432	0.520996	0.781738	0.345926	0.473488	0.378335	0.472463	1.91271	0.530513	1.19659	1.22644
ENSG00000205758.11	CRYZL1	14.9729	21.6227	0.502148	0.000513491	0.00817303	14.6952	17.1101	15.6113	14.8707	12.9131	14.6369	20.943	20.8667	21.7992	22.882
ENSG00000087302.8	RTRAF	158.242	104.531	-0.593552	0.000514263	0.00818072	120.791	138.96	176.179	173.178	167.011	173.333	107.639	102.008	111.155	97.3226
ENSG00000067840.12	PDZD4	2.54356	4.61468	0.664007	0.00051521	0.00818657	1.95278	3.39833	2.17557	2.48431	2.10926	3.14109	3.61466	5.25143	3.99608	5.59657
ENSG00000178636.8	AC092656.1	0.408575	0.739093	0.304099	0.00051515	0.00818657	0.371303	0.680549	0.437241	0.332852	0.29723	0.332274	0.794843	0.533024	0.668981	0.959525
ENSG00000197429.10	IPP	6.68137	12.9686	0.862753	0.000518709	0.00823753	3.80493	11.4165	4.26223	4.85394	5.85595	9.89464	13.0215	11.3818	13.5131	13.958
ENSG00000275990.3	NCF4	1.12747	0.238765	-0.780239	0.000519036	0.0082381	0.357141	1.98065	0.83593	2.34868	0.614617	0.627829	0.255749	0.080626	0.43272	0.185966
ENSG00000132329.10	RAMP1	160.37	79.128	-1.00999	0.00052054	0.00825733	66.6103	189.487	233.718	193.626	128.346	150.433	66.6748	73.878	111.739	64.2201
ENSG00000161281.10	COX7A1	580.936	752.241	0.372251	0.000521471	0.00826745	575.06	699.427	698.549	608.522	488.265	415.793	795.968	725.466	838.559	648.971
ENSG00000215156.5	AC138409.1	0.119286	0.263885	0.175286	0.00052278	0.00827891	0.138138	0.108628	0.140516	0.125098	0.119634	0.083703	0.217156	0.217976	0.216363	0.404044
ENSG00000269858.5	EGLN2	32.4004	25.0177	-0.360372	0.000522778	0.00827891	34.5955	35.2325	38.2567	30.9957	27.1226	28.1994	22.0632	24.7367	26.3895	26.8814
ENSG00000125691.12	RPL23	888.624	597.754	-0.571233	0.000523082	0.00827905	805.745	696.494	988.275	995.737	855.839	989.653	625.805	541.512	583.412	640.286
ENSG00000182667.14	NTM	1.80688	3.43017	0.658392	0.000523477	0.00828067	2.1477	1.88358	1.41787	1.17947	0.848778	3.3639	1.9382	3.53854	4.42582	3.81811
ENSG00000099957.16	P2RX6	1.29801	4.33991	1.21643	0.000524601	0.0082938	0.445005	3.7255	0.315664	0.227851	0.709976	2.36408	6.45096	3.10399	4.82576	2.97893
ENSG00000162591.15	MEGF6	2.02569	4.21546	0.78553	0.000525569	0.00830447	1.33165	3.90224	1.72332	1.95476	1.78689	1.45527	2.95763	3.09969	4.07391	6.73059
ENSG00000075239.13	ACAT1	170.036	238.31	0.484586	0.000525929	0.00830551	144.249	232.732	150.885	160.533	163.155	168.66	246.192	235.245	263.093	208.712
ENSG00000173852.14	DPY19L1	16.5154	12.2994	-0.39726	0.000526463	0.0083093	17.603	13.3591	23.4632	19.4256	13.3157	11.9258	12.7036	10.0173	12.5907	13.8861
ENSG00000231588.1	SHQ1P1	0.294288	0.71005	0.40188	0.000528701	0.00833995	0.227204	0.419059	0.137341	0.496615	0.21133	0.274177	0.599865	0.563505	0.721182	0.955649
ENSG00000106631.8	MYL7	600.428	2020.04	1.74863	0.000529382	0.00834604	211.893	204.718	969.837	779.246	1085.18	351.697	2847.54	945.953	1958.14	2328.51
ENSG00000057757.9	PITHD1	31.6547	22.077	-0.500837	0.000531121	0.00836878	27.6653	32.268	34.5595	42.6194	25.4416	27.3742	22.8738	20.7877	24.4562	20.1901
ENSG00000164889.13	SLC4A2	35.2644	22.8972	-0.601712	0.000531653	0.0083725	38.8409	30.7461	38.5423	31.9683	27.499	43.9898	21.115	23.2682	25.2662	21.9394
ENSG00000116138.12	DNAJC16	5.35283	3.85999	-0.386447	0.000532679	0.00838399	5.00935	6.80756	7.39613	4.84726	4.18636	3.87033	3.18103	3.58114	3.85201	4.82577
ENSG00000164111.14	ANXA5	219.721	120.113	-0.865872	0.000534227	0.00840367	321.432	125.799	217.307	214.802	207.205	231.78	105.018	115.114	103.847	156.472
ENSG00000101444.12	AHCY	36.2251	29.407	-0.291874	0.000535391	0.00841493	33.0154	46.5492	42.4343	34.4972	31.03	29.8247	27.1633	30.4828	26.9898	32.9921
ENSG00000136816.15	TOR1B	10.4051	7.89573	-0.358494	0.000535539	0.00841493	10.5619	9.66727	13.314	11.7312	7.23186	9.92436	6.46676	6.74526	8.09861	10.2723
ENSG00000152234.15	ATP5F1A	708.278	1135.1	0.67966	0.000536663	0.00842305	526.533	1020.41	642.83	672.778	778.149	608.968	1227.4	1000.18	1277.13	1035.67
ENSG00000196639.6	HRH1	2.01716	0.328419	-1.18348	0.00053695	0.00842305	5.99127	0.904547	3.80378	0.562615	0.206665	0.634068	0.231592	0.427853	0.273509	0.380722
ENSG00000198925.11	ATG9A	48.0767	39.7788	-0.267219	0.000536389	0.00842305	47.3726	55.597	52.0354	49.6447	46.5357	37.2749	43.2378	39.9207	41.0162	34.9406
ENSG00000163235.15	TGFA	1.12122	0.196363	-0.826239	0.000538132	0.0084369	1.65564	2.43198	1.75269	0.177957	0.487448	0.221605	0.162797	0.39919	0.078257	0.145208
ENSG00000187079.16	TEAD1	24.299	13.4312	-0.809895	0.000539647	0.00845596	35.8686	19.3204	21.0884	34.2387	18.1821	17.0959	14.7236	14.0202	12.0403	12.9405
ENSG00000106683.14	LIMK1	6.4164	4.86419	-0.338788	0.000543434	0.00851059	5.87578	6.08532	6.54583	6.86453	6.7369	6.39003	4.88543	4.5597	5.09396	4.91766
ENSG00000165487.13	MICU2	52.9703	41.2535	-0.353097	0.000547778	0.00856912	56.8377	50.5256	58.0046	64.4837	45.5582	42.4122	39.4608	39.7157	43.4916	42.3458
ENSG00000175550.7	DRAP1	133.867	79.9142	-0.737074	0.00054774	0.00856912	108.389	119.097	103.673	149.87	156.715	165.459	85.4884	75.677	83.1946	75.2968
ENSG00000170522.9	ELOVL6	8.03165	4.32784	-0.76144	0.000548612	0.00857254	4.21419	7.49136	19.7241	7.17112	7.09838	2.49076	3.44198	3.8637	4.57037	5.4353
ENSG00000188738.14	FSIP2	1.02681	1.64431	0.383682	0.000548308	0.00857254	0.948372	1.29515	1.15344	0.972104	0.943718	0.848065	1.70355	1.38452	1.67363	1.81554
ENSG00000198729.4	PPP1R14C	32.0119	65.8589	1.01813	0.000548907	0.00857254	14.9319	44.2382	21.1912	39.7494	30.9776	40.9833	71.6605	54.6764	66.7548	70.3438
ENSG00000134294.13	SLC38A2	81.6132	35.5578	-1.17619	0.000549687	0.00857998	151.148	34.6893	89.8404	111.957	48.7121	53.3324	33.5146	28.0723	30.6151	50.0293
ENSG00000157657.14	ZNF618	0.570223	1.08106	0.406352	0.000551412	0.00860215	0.744168	0.772275	0.602556	0.393037	0.446572	0.462729	0.786883	0.95594	1.04589	1.53554
ENSG00000014216.15	CAPN1	45.3015	35.748	-0.333391	0.000552743	0.00861366	43.071	49.5623	47.3553	46.868	42.0588	42.8933	32.3235	33.346	40.5585	36.7641
ENSG00000121039.9	RDH10	7.34972	3.79264	-0.800906	0.000553029	0.00861366	9.5133	3.25517	7.82335	13.4343	3.75162	6.32058	4.09312	4.85567	2.88368	3.3381
ENSG00000138029.13	HADHB	505.704	358.629	-0.494633	0.000554409	0.00861366	446.693	542.778	598.371	547.038	411.362	487.98	447.486	278.76	359.453	348.817
ENSG00000138434.16	SSFA2	30.7909	19.5116	-0.632172	0.000554589	0.00861366	33.4104	25.319	36.8712	44.0651	17.8947	27.185	17.1948	18.4492	23.0028	19.3997
ENSG00000138587.5	MNS1	0.945193	2.42867	0.817736	0.000553218	0.00861366	0.520532	2.06506	0.294838	1.03591	0.903543	0.851273	2.23873	2.66488	2.22693	2.58414
ENSG00000160305.17	DIP2A	11.3891	15.8711	0.445477	0.00055426	0.00861366	9.64217	15.053	11.6673	12.1125	10.0285	9.83132	16.4274	11.0675	17.7429	18.2465
ENSG00000161677.11	JOSD2	26.8323	18.1839	-0.536868	0.00055456	0.00861366	19.9167	29.0211	28.9952	26.7697	28.3487	27.9426	16.7628	17.6814	16.0139	22.2774
ENSG00000169139.11	UBE2V2	27.9955	20.04	-0.462695	0.000554396	0.00861366	33.8108	25.3179	37.4475	30.0595	19.3198	22.0174	20.4999	21.2468	18.1865	20.2267
ENSG00000170271.10	FAXDC2	6.99547	19.0803	1.32853	0.000556008	0.00863096	2.51583	16.2712	4.9249	7.63109	5.99943	4.63038	18.6349	19.248	15.4571	22.9814
ENSG00000165609.12	NUDT5	10.3922	6.76051	-0.553819	0.000557892	0.00865544	11.0749	8.32554	14.5307	9.48002	9.71756	9.22429	6.65759	6.38201	6.51247	7.48996
ENSG00000103056.11	SMPD3	0.409191	1.06078	0.548325	0.000559101	0.00866615	0.293991	0.975692	0.332857	0.250579	0.113492	0.488536	0.791592	1.01636	1.01394	1.42124
ENSG00000184939.15	ZFP90	4.64999	6.3637	0.382182	0.000559195	0.00866615	4.73913	6.86683	4.32639	4.20494	3.95607	3.80659	5.5383	5.92407	6.56809	7.42434
ENSG00000176700.19	SCAND2P	5.60745	7.74715	0.40472	0.000560454	0.00868089	7.99414	5.53729	5.88595	5.61758	4.43839	4.17133	7.79149	7.16027	7.73887	8.29797
ENSG00000133460.19	SLC2A11	13.0085	23.9463	0.832527	0.000561484	0.00869208	8.86141	20.5485	14.296	7.78068	14.0368	12.5274	25.8611	21.3392	24.991	23.5939
ENSG00000094975.13	SUCO	9.58695	5.28838	-0.751528	0.000565137	0.00874383	10.3124	6.56893	17.9367	9.66794	6.52327	6.51248	5.20659	4.19794	5.07291	6.67606
ENSG00000071994.10	PDCD2	28.9489	18.9691	-0.584731	0.000566303	0.0087508	31.534	21.6405	34.9805	37.2557	19.5657	28.7167	20.8098	16.0838	19.028	19.9548
ENSG00000101307.15	SIRPB1	0.957966	0.236052	-0.663616	0.000566134	0.0087508	0.769104	0.879216	1.2971	1.74512	0.753802	0.303455	0.283021	0.124916	0.252932	0.28334
ENSG00000109339.21	MAPK10	3.33308	4.96178	0.460351	0.000566516	0.0087508	2.77149	4.44789	4.68369	2.80452	2.91939	2.37148	4.67403	4.00463	4.54776	6.62069
ENSG00000132170.20	PPARG	9.43124	6.30654	-0.513651	0.000567078	0.0087547	9.47316	8.41536	13.0758	9.59207	7.43334	8.5977	7.14924	5.34823	5.52036	7.20831
ENSG00000100296.13	THOC5	40.5305	25.9688	-0.622882	0.000567997	0.0087593	39.4614	38.7897	30.2833	62.1372	33.1115	39.4001	26.8736	19.706	27.692	29.6035
ENSG00000151014.5	NOCT	2.9126	1.9097	-0.427258	0.000567954	0.0087593	4.02968	3.02722	2.33258	2.78715	2.85849	2.44047	1.81304	1.86743	1.43723	2.52109
ENSG00000142405.21	NLRP12	0.300903	0.154938	-0.171698	0.000568353	0.00876001	0.270679	0.296962	0.476267	0.292447	0.252741	0.216321	0.158757	0.128868	0.165807	0.166318
ENSG00000104918.7	RETN	1.09808	0.0700565	-0.971383	0.000569488	0.00877273	0.617541	0.201885	1.9289	2.54514	0.342657	0.952363	0	0	0.158519	0.121707
ENSG00000166825.13	ANPEP	7.54812	2.97554	-1.10445	0.00057118	0.008794	3.13309	7.23408	6.61086	13.1564	7.14036	8.01392	1.04252	1.12536	5.06102	4.67328
ENSG00000263874.2	LINC00672	0.369189	1.08524	0.606889	0.000571834	0.00879927	0.283869	0.496107	0.395885	0.345543	0.257988	0.435744	0.327847	1.26517	0.589028	2.1589
ENSG00000128309.16	MPST	36.4381	21.8259	-0.713838	0.000573063	0.00881338	21.4512	43.1321	34.005	45.7767	30.7821	43.4817	23.0525	24.817	21.4254	18.0086
ENSG00000038945.14	MSR1	4.58868	3.33223	-0.367398	0.000574038	0.00882357	5.74353	5.33772	2.57551	6.36123	4.0349	3.47917	2.06184	3.07439	3.4712	4.72148
ENSG00000182103.4	FAM181B	0.140269	0.43113	0.32778	0.000575615	0.008843	0.10413	0.271938	0.074342	0.121742	0.122634	0.146829	0.216275	0.242303	0.542421	0.723521
ENSG00000137960.5	GIPC2	10.8762	6.54874	-0.65377	0.000576219	0.00884746	17.3718	6.76596	4.60165	13.1171	7.7608	15.6401	3.97397	7.44006	9.82341	4.95752
ENSG00000221866.9	PLXNA4	1.66031	4.51393	1.05148	0.000579044	0.00888602	0.728173	3.00868	0.908968	1.57283	1.92497	1.81825	3.9905	3.25498	3.38156	7.42866
ENSG00000108106.13	UBE2S	37.0699	20.1995	-0.844622	0.000580068	0.0088969	31.2689	32.6794	31.0938	42.4967	38.9744	45.9064	20.9196	19.3431	20.8494	19.6859
ENSG00000149547.14	EI24	45.5793	32.4421	-0.478021	0.00058248	0.00892905	52.4816	40.3068	58.5074	52.812	35.946	33.4219	32.8953	30.3588	35.3066	31.2079
ENSG00000132341.11	RAN	243.545	153.141	-0.66585	0.000584076	0.00894866	359.001	187.835	285.688	234.884	194.027	199.836	156.609	143.363	166.934	145.658
ENSG00000181790.11	ADGRB1	0.263095	0.627049	0.365295	0.000586911	0.00898722	0.306827	0.338332	0.166858	0.390545	0.170409	0.205596	0.42912	0.458979	0.844808	0.77529
ENSG00000156232.7	WHAMM	3.95526	2.72251	-0.412686	0.000590047	0.00903034	4.35084	4.27268	5.94475	2.90834	3.12769	3.12726	2.53678	2.49355	2.73425	3.12545
ENSG00000059769.19	DNAJC25	5.54792	3.67486	-0.486114	0.000592795	0.00906668	5.4521	4.91797	7.72968	5.50626	3.90268	5.77881	3.76908	3.90704	3.37892	3.64439
ENSG00000106299.7	WASL	11.3434	8.1639	-0.429704	0.000593064	0.00906668	12.4483	12.7462	13.0161	13.3025	7.92445	8.62267	8.4784	7.59547	7.45987	9.12184
ENSG00000114867.20	EIF4G1	136.303	91.9059	-0.563521	0.000593788	0.00907285	195.265	121.33	154.623	112.75	103.536	130.314	87.4058	88.4598	99.3366	92.4214
ENSG00000122034.14	GTF3A	136.373	86.2442	-0.654967	0.000595103	0.00908258	122.445	114.448	143.479	151.349	150.362	136.155	98.7192	76.8467	100.642	68.7691
ENSG00000164010.14	ERMAP	3.28635	4.42586	0.3401	0.000595172	0.00908258	3.37589	3.34701	2.73823	3.88585	2.90522	3.46593	4.99431	3.61733	4.25855	4.83325
ENSG00000203727.3	SAMD5	0.320387	0.626329	0.300658	0.000595389	0.00908258	0.477448	0.291685	0.295862	0.205746	0.375047	0.276535	0.323335	0.583001	0.591041	1.00794
ENSG00000165501.16	LRR1	14.4557	24.7841	0.738338	0.000595746	0.00908312	14.1332	24.6933	11.3584	11.3612	12.6394	12.5488	26.0801	20.2344	25.0976	27.7241
ENSG00000089327.14	FXYD5	24.855	13.0913	-0.875638	0.000597096	0.00909388	28.1255	19.7141	29.9908	29.6495	12.6775	28.9725	9.08788	12.773	13.2165	17.2878
ENSG00000205923.3	CEMP1	0.248721	0.0018555	-0.317777	0.000596925	0.00909388	0	0.405551	0.693381	0.202567	0	0.190828	0	0.007422	0	0
ENSG00000099341.11	PSMD8	314.084	185.183	-0.759014	0.000598277	0.00910697	317.03	241.909	241.702	349.002	439.348	295.511	204.323	183.204	182.644	170.561
ENSG00000113578.17	FGF1	20.8104	48.9398	1.19517	0.000600935	0.00914087	13.4111	29.9145	9.01146	27.6173	24.5949	20.3133	56.4124	34.0681	52.5661	52.7127
ENSG00000284792.1	PTEN	11.6313	7.22906	-0.6182	0.000601152	0.00914087	11.3332	10.5476	9.69365	15.0599	13.5546	9.59865	7.24208	5.46742	7.14789	9.05884
ENSG00000077348.8	EXOSC5	12.492	8.03232	-0.578931	0.000602129	0.00915081	10.924	14.6091	17.0679	10.2496	9.85986	12.2413	7.06627	7.84614	9.00049	8.21638
ENSG00000181026.14	AEN	5.4983	1.87908	-1.17446	0.000608063	0.00923602	14.4158	2.90861	4.75257	4.9672	2.48102	3.46458	1.409	2.19697	1.62564	2.28469
ENSG00000176853.15	FAM91A1	5.25534	3.55553	-0.45747	0.000609291	0.0092497	6.13791	4.64339	7.15822	5.82695	3.90988	3.8557	3.78955	3.40489	3.04217	3.98551
ENSG00000158560.14	DYNC1I1	24.088	13.2532	-0.815713	0.000610174	0.00925812	25.443	37.5586	15.6543	25.4525	24.4369	15.9828	11.4808	18.1715	10.5874	12.7731
ENSG00000227615.1	AP001324.1	5.26021	1.38223	-1.39389	0.000611016	0.00926593	1.92092	1.54713	7.27152	6.64416	6.16465	8.01285	1.16973	1.64274	1.81754	0.898925
ENSG00000137601.16	NEK1	3.7385	4.96267	0.331527	0.000611637	0.00927037	3.51845	4.41972	3.7823	4.37843	3.51843	2.81367	5.20186	4.9627	4.22507	5.46104
ENSG00000134758.13	RNF138	4.51624	2.76829	-0.549777	0.000612034	0.00927142	4.54915	2.85108	7.69695	5.42257	3.44387	3.13384	2.33071	2.70574	2.40939	3.62731
ENSG00000276358.2	PLEKHM1	14.3916	8.34741	-0.719508	0.000612841	0.00927867	23.4602	14.2408	15.802	12.1029	9.53212	11.2118	12.159	6.94022	5.70648	8.58395
ENSG00000143337.18	TOR1AIP1	14.4183	19.0375	0.378067	0.000613631	0.00928224	15.0386	17.8447	15.9186	15.8308	10.5834	11.2934	19.0337	17.3537	17.8138	21.949
ENSG00000167900.11	TK1	2.21714	0.952803	-0.720233	0.000613735	0.00928224	1.70993	1.10445	3.98249	3.29606	0.990925	2.21899	0.576764	0.672304	0.964863	1.59728
ENSG00000105429.12	MEGF8	10.5566	17.6257	0.688576	0.000617431	0.00933093	7.82706	16.8435	9.94592	9.26887	11.727	7.72722	19.3838	16.5635	18.0459	16.5095
ENSG00000243147.7	MRPL33	499.463	321.809	-0.632582	0.000617615	0.00933093	376.992	409.686	572.275	581.556	544.877	511.394	390.436	308.277	307.005	281.519
ENSG00000143612.19	C1orf43	149.306	120.739	-0.304117	0.000618615	0.00934105	132.507	170.399	169.739	160.073	131.173	131.945	126.457	117.49	121.625	117.382
ENSG00000114098.17	ARMC8	20.5155	11.8497	-0.743641	0.000620726	0.00935677	33.745	10.4514	23.4084	22.2037	13.7476	19.5366	10.7927	9.331	14.3501	12.9249
ENSG00000137941.16	TTLL7	1.6292	2.21202	0.288857	0.000620497	0.00935677	1.33912	1.99613	1.49566	1.94834	1.52638	1.46955	2.2412	1.30636	2.46474	2.83576
ENSG00000166265.11	CYYR1	13.3234	8.61043	-0.575701	0.000620703	0.00935677	9.65136	15.4959	16.9624	16.6346	11.2895	9.90665	7.43155	8.87044	8.3602	9.77953
ENSG00000284832.1	POLR2A	6.85994	12.2223	0.750384	0.000620981	0.00935677	9.8979	10.5969	5.86577	5.36767	5.02342	4.40795	11.0282	11.5209	12.3703	13.9698
ENSG00000163638.13	ADAMTS9	23.0544	6.22626	-1.73498	0.000622269	0.00937118	18.8034	7.35135	71.9564	19.4861	7.23829	13.4907	6.4483	2.84945	8.93072	6.67659
ENSG00000135424.15	ITGA7	374.214	268.704	-0.476339	0.000627021	0.00943771	309.412	417.078	298.697	436.402	432.762	350.935	272.132	239.992	291.524	271.167
ENSG00000170035.15	UBE2E3	33.1725	27.6364	-0.254987	0.000631399	0.00949855	35.3897	33.4249	35.8461	35.9003	28.1564	30.3178	28.1561	25.2418	28.9909	28.1568
ENSG00000170917.13	NUDT6	4.58725	11.1727	1.12344	0.000632095	0.00950396	2.6906	11.9644	2.95815	3.2807	3.1625	3.46713	11.1851	10.5352	12.7976	10.1729
ENSG00000103591.12	AAGAB	20.0035	12.2372	-0.666032	0.000634727	0.00953846	25.3163	14.7732	32.4449	19.4361	12.514	15.5365	12.2399	12.0276	13.0379	11.6434
ENSG00000133114.17	GPALPP1	7.8981	10.5255	0.373256	0.00063585	0.00955025	7.18072	10.9341	8.85215	7.43492	7.00367	5.98302	9.74309	9.29856	11.2818	11.7784
ENSG00000179627.9	ZBTB42	5.80386	3.05879	-0.745304	0.000636588	0.00955626	5.95605	2.7248	8.1756	6.47447	6.06185	5.43041	3.0096	2.85123	3.81916	2.55518
ENSG00000111653.19	ING4	14.9624	24.944	0.700718	0.000639414	0.0095846	9.39028	23.1394	15.7947	12.599	14.942	13.9093	23.3639	25.3171	25.5846	25.5103
ENSG00000185551.14	NR2F2	15.0422	8.13996	-0.811614	0.000639262	0.0095846	14.2516	15.152	24.3212	14.7067	8.92256	12.8992	6.35635	7.90815	8.98818	9.30715
ENSG00000285222.1	GCNT2	2.41336	6.65892	1.16595	0.000639494	0.0095846	0.592337	4.13381	2.43885	3.5624	2.15731	1.59545	8.13827	3.13401	8.97927	6.38412
ENSG00000163273.3	NPPC	1.64215	0.143657	-1.20806	0.000640001	0.00958712	0.167006	2.24523	3.99362	0.148695	0.800387	2.49798	0.152222	0.246497	0.175911	0
ENSG00000151491.13	EPS8	17.1377	12.9331	-0.380469	0.000641652	0.00960676	15.0605	18.1226	20.9559	20.3713	13.9107	14.405	13.542	10.1625	9.91443	18.1136
ENSG00000113141.17	IK	63.6115	79.8317	0.32313	0.000642243	0.00961052	67.9155	74.7813	62.7659	69.5262	55.9447	50.7356	83.7788	76.5416	81.9631	77.0435
ENSG00000124541.6	RRP36	30.1423	19.0204	-0.637405	0.000643271	0.0096208	37.2561	20.4451	39.5276	31.5773	24.5747	27.4731	18.2348	17.5008	20.159	20.187
ENSG00000132485.13	ZRANB2	31.6574	42.4973	0.413516	0.000644173	0.0096292	32.3215	34.8836	36.0409	29.2255	29.9275	27.5451	42.5223	41.2962	40.9472	45.2233
ENSG00000139644.12	TMBIM6	149.086	114.157	-0.382184	0.000645871	0.00963928	150.612	165.632	188.002	139.195	132.011	119.066	111.502	121.48	105.905	117.743
ENSG00000198833.6	UBE2J1	12.1176	6.98873	-0.715469	0.000645208	0.00963928	15.6428	8.87401	18.5909	9.56741	8.77349	11.2572	7.36175	6.30985	6.82358	7.45975
ENSG00000266714.8	MYO15B	52.4984	88.4353	0.741347	0.000645754	0.00963928	59.5701	73.3927	51.3589	47.9634	29.2481	53.4575	80.5868	74.3449	89.5174	109.292
ENSG00000140391.14	TSPAN3	115.933	77.6521	-0.572132	0.000647092	0.0096524	152.759	92.9939	128.627	132.218	95.4993	93.5038	68.8286	75.1236	79.0304	87.6256
ENSG00000065150.18	IPO5	85.7426	44.199	-0.940451	0.000650173	0.00968812	159.684	51.9029	94.2769	93.1175	57.5966	57.8777	45.196	37.8477	45.4473	48.3048
ENSG00000112964.13	GHR	3.65516	5.88502	0.564628	0.000649879	0.00968812	2.71342	5.43087	4.1159	4.17531	3.54678	1.9487	6.32022	4.80187	6.20881	6.20916
ENSG00000110047.17	EHD1	29.5398	19.0903	-0.604192	0.000655149	0.00975713	38.8494	24.9359	39.5659	22.238	25.7247	25.925	16.493	19.1737	22.6632	18.0313
ENSG00000143878.9	RHOB	67.4164	96.8828	0.516713	0.000657357	0.00977876	59.3788	63.5107	101.47	57.8904	57.2887	64.9597	97.2203	85.678	97.0127	107.62
ENSG00000162493.16	PDPN	24.6823	11.3961	-1.05089	0.00065738	0.00977876	21.6264	18.6656	35.4887	21.6315	24.3919	26.2898	12.4609	9.06818	14.43	9.62518
ENSG00000224831.3	TMEM183B	0.757825	0.316871	-0.416677	0.00065764	0.00977876	0.852769	0.868237	0.78026	0.810879	0.677853	0.556954	0.149312	0.342129	0.311044	0.465
ENSG00000228128.6	DDAH2	21.4358	39.0744	0.836879	0.000658276	0.00978306	24.8342	26.9478	23.2814	22.04	10.0548	21.4565	38.5956	30.9983	38.5487	48.155
ENSG00000105821.14	DNAJC2	14.2825	9.21622	-0.581015	0.000664457	0.00986973	19.0355	11.561	17.9826	15.8977	9.96969	11.2483	9.9671	8.67977	9.25667	8.96136
ENSG00000115808.11	STRN	18.6307	10.0873	-0.824212	0.000665494	0.00987928	33.473	14.5372	17.7734	20.4138	13.4747	12.1123	13.0311	7.39837	10.9337	8.98585
ENSG00000148288.12	GBGT1	5.49172	4.42326	-0.25944	0.000665799	0.00987928	3.98413	7.11403	7.50127	4.68464	4.95952	4.7067	4.27958	4.57257	3.93624	4.90464
ENSG00000166847.9	DCTN5	24.7215	16.8152	-0.529868	0.000666622	0.00988631	27.9104	23.8696	32.8612	26.0545	20.885	16.7485	18.32	14.9508	15.0925	18.8975
ENSG00000108306.12	FBXL20	2.42266	3.23429	0.307002	0.000668378	0.00990714	3.18079	3.36602	2.49056	2.30294	1.69835	1.49733	3.31621	2.78067	3.10691	3.73339
ENSG00000263142.5	LRRC37A17P	0.690013	1.08503	0.303036	0.000668729	0.00990714	0.466346	1.00917	0.628374	0.664389	0.699323	0.672477	0.978763	1.06508	0.988621	1.30767
ENSG00000100987.14	VSX1	0.144779	0.691392	0.563142	0.00067059	0.00992952	0.108042	0.140623	0.288401	0.04418	0.053181	0.234247	0.285128	1.22374	0.389898	0.866803
ENSG00000112237.12	CCNC	26.0902	22.0307	-0.234215	0.000673381	0.00996039	26.3302	26.6277	31.3641	25.9619	24.7552	21.5023	20.3604	21.3749	21.5753	24.8122
ENSG00000183255.11	PTTG1IP	154.771	106.068	-0.540904	0.000673171	0.00996039	194.858	135.077	237.719	140.314	116.239	104.42	112.256	94.7583	98.3099	118.947
ENSG00000120742.10	SERP1	27.5792	18.0196	-0.587479	0.000675689	0.00998781	36.4239	22.307	29.0501	25.6956	21.7002	30.2982	19.0739	16.3197	17.1974	19.4873
ENSG00000149016.15	TUT1	6.08049	8.65326	0.447168	0.000675941	0.00998781	6.02214	8.77952	5.9549	5.35953	4.27114	6.09569	8.21595	8.01048	9.37262	9.014
ENSG00000158552.12	ZFAND2B	16.7998	9.8638	-0.712331	0.000679061	0.0100287	14.1871	12.6841	19.2298	21.2629	15.4501	17.9847	8.71214	9.16593	12.4954	9.08174
ENSG00000145029.13	NICN1	8.69382	16.3178	0.83712	0.000679734	0.0100334	6.41379	14.5543	6.17311	8.80386	8.17784	8.04004	14.7781	15.4365	16.5004	18.5563
ENSG00000166741.7	NNMT	54.1395	26.4459	-1.00649	0.000687642	0.0101448	47.5814	27.0665	79.65	49.4748	38.8785	82.1859	21.1706	23.377	24.7447	36.4915
ENSG00000163882.9	POLR2H	28.9842	20.6908	-0.467122	0.000690362	0.0101796	28.1853	31.4882	34.0026	26.8708	20.4275	32.9311	17.4203	18.6695	23.4004	23.273
ENSG00000105185.11	PDCD5	133.592	92.2493	-0.529425	0.000691106	0.0101853	118.511	124.214	139.763	135.439	131.287	152.336	93.5167	93.5913	93.624	88.2651
ENSG00000168792.4	ABHD15	3.35843	2.25029	-0.42324	0.000691507	0.0101859	3.09422	2.95809	3.75217	4.22849	2.61332	3.50429	2.1384	1.9371	2.73787	2.18779
ENSG00000144567.10	RETREG2	17.7712	13.1256	-0.41021	0.000694767	0.0102235	16.9839	16.5779	20.4724	21.8374	16.9492	13.8065	11.2869	12.0236	15.432	13.7599
ENSG00000262446.5	GBA	0.664058	0.141941	-0.543218	0.000694789	0.0102235	0.271845	0.298823	0.557413	0.586936	1.44397	0.825364	0.167112	0.234576	0.115646	0.050431
ENSG00000172336.4	POP7	27.6685	17.5012	-0.631846	0.000696655	0.0102457	22.8418	23.8206	23.8155	36.91	27.1398	31.4831	17.132	17.9678	18.427	16.478
ENSG00000064102.14	INTS13	15.3103	11.2999	-0.407136	0.000697618	0.0102545	19.5046	14.7772	15.9467	19.3906	10.3024	11.9402	11.7175	12.1098	9.81347	11.5588
ENSG00000117143.13	UAP1	18.636	9.92957	-0.845261	0.000702106	0.0103151	26.5101	14.9798	26.8657	16.9912	10.6402	15.8287	9.62968	11.3987	7.71058	10.9793
ENSG00000091039.16	OSBPL8	7.84796	5.52544	-0.43927	0.000703837	0.0103258	8.91946	6.13535	9.70025	9.57552	6.48523	6.27194	5.43294	5.27058	4.58347	6.81476
ENSG00000104472.9	CHRAC1	13.6637	11.9685	-0.177238	0.000703217	0.0103258	15.6869	14.2793	18.1615	13.0732	8.50001	12.2813	11.9538	12.0041	12.6351	11.281
ENSG00000126353.3	CCR7	0.497824	0.143449	-0.389476	0.000703935	0.0103258	0.490081	0.432172	1.15233	0.364059	0.227431	0.320871	0.109542	0.16375	0.138266	0.162237
ENSG00000188542.9	DUSP28	4.54894	7.94176	0.688347	0.000705242	0.0103343	3.73079	6.38709	4.26474	4.54342	4.79509	3.57251	7.96426	8.01612	7.69418	8.09248
ENSG00000263535.2	AK4P1	2.86352	0.388813	-1.47606	0.000704985	0.0103343	0.387594	5.30426	4.74991	0.600633	5.8627	0.276029	0.424827	0.131874	0.575658	0.422895
ENSG00000204104.11	TRAF3IP1	6.09027	8.56519	0.431953	0.000707079	0.0103558	6.56936	6.66346	5.86091	7.92125	4.96317	4.56348	9.90522	7.45849	9.0135	7.88357
ENSG00000011132.11	APBA3	8.2139	6.06541	-0.383039	0.000710524	0.010391	6.19135	9.21907	9.82045	9.06997	8.05699	6.92555	7.33311	5.63251	5.5761	5.71991
ENSG00000133624.13	ZNF767P	5.39687	6.86286	0.297688	0.000710823	0.010391	5.00801	6.59673	6.4799	4.67125	5.03402	4.59131	6.43211	5.78385	7.62754	7.60794
ENSG00000256053.7	APOPT1	51.7138	36.3341	-0.497688	0.000710359	0.010391	36.8345	65.3132	48.6105	50.6208	56.1299	52.7739	38.2715	42.7263	30.8728	33.4657
ENSG00000283756.2	LO000005.1	15.9399	24.2308	0.574755	0.000710954	0.010391	18.884	19.2053	21.1351	14.8303	10.4574	11.1276	22.1422	23.4535	24.4554	26.872
ENSG00000135624.15	CCT7	156.287	116.182	-0.424647	0.000711423	0.0103918	201.446	152.288	170.082	144.175	112.002	157.728	118.64	108.028	122.932	115.128
ENSG00000198931.10	APRT	40.7777	22.8378	-0.809478	0.000711741	0.0103918	31.0858	31.1172	63.6107	32.4259	37.7188	48.7077	22.4334	18.916	26.5193	23.4827
ENSG00000165152.8	TMEM246	14.75	20.8681	0.473478	0.000714948	0.0104332	11.7018	18.4932	18.0196	14.0673	14.3884	11.8297	23.1963	16.4805	22.5074	21.2883
ENSG00000171747.8	LGALS4	0.391183	1.07195	0.574675	0.000716659	0.0104528	0.417295	0.494412	0.339474	0.150423	0.339592	0.6059	1.78514	0.3358	0.716657	1.45019
ENSG00000119042.16	SATB2	0.467168	0.333174	-0.138168	0.000719721	0.010492	0.437022	0.510893	0.817829	0.480566	0.249138	0.307558	0.143409	0.254916	0.492305	0.442068
ENSG00000136270.13	TBRG4	51.2227	44.4048	-0.201831	0.00072072	0.0105012	66.7834	60.7732	48.5275	49.9385	42.3113	39.0021	47.5062	39.1872	49.389	41.5369
ENSG00000254245.2	PCDHGA3	2.68965	4.17368	0.48771	0.000722372	0.0105198	1.91321	2.66259	3.12881	2.49807	3.40752	2.52768	4.12162	3.62894	4.58782	4.35636
ENSG00000053372.4	MRTO4	15.3073	7.68593	-0.908769	0.000723331	0.0105284	26.8567	8.049	18.5692	15.2943	8.05437	15.0205	6.44596	7.51786	8.63896	8.14096
ENSG00000133048.12	CHI3L1	2.23748	0.277729	-1.34129	0.000724926	0.0105458	2.48169	0.26134	9.00007	0.362998	0.377087	0.941702	0.217258	0.349992	0.319588	0.224079
ENSG00000163082.9	SGPP2	3.30905	0.711384	-1.33221	0.000725273	0.0105458	2.82901	1.5956	0.91635	7.18518	6.90456	0.423598	0.768723	0.939376	0.531309	0.606127
ENSG00000004478.7	FKBP4	37.0604	23.1671	-0.655246	0.000727782	0.0105768	37.7294	48.2522	49.1878	37.9404	25.7771	23.4755	24.3601	25.3582	21.9454	21.0047
ENSG00000105639.18	JAK3	0.968329	0.520725	-0.372213	0.000731906	0.0106313	1.1482	1.15447	0.750154	0.902487	0.598063	1.2566	0.386054	0.495178	0.585788	0.615878
ENSG00000007047.14	MARK4	14.6944	12.9167	-0.173433	0.000733787	0.0106531	14.1454	17.1196	14.4099	16.704	13.2359	12.5516	13.6458	11.9229	12.451	13.6471
ENSG00000005302.17	MSL3	15.8299	11.9084	-0.382717	0.000734685	0.0106607	18.3524	14.424	16.4384	19.4191	12.725	13.6204	11.9804	10.3172	9.51014	15.8258
ENSG00000251349.3	MSANTD3-TMEFF1	1.98787	0.81153	-0.721909	0.000735306	0.0106642	3.08939	1.10174	1.37831	3.1541	1.21694	1.98675	0.962046	0.751813	0.496251	1.03601
ENSG00000068878.14	PSME4	44.4255	26.1975	-0.740025	0.000737494	0.0106905	54.5214	32.3784	27.9338	67.9725	38.0267	45.72	28.1785	26.3089	26.9319	23.3709
ENSG00000176731.11	C8orf59	62.2436	41.4924	-0.573713	0.000739395	0.0107125	57.65	49.4687	66.9669	70.5188	63.3795	65.4778	45.1393	40.5172	43.3211	36.9922
ENSG00000130522.5	JUND	62.2484	37.852	-0.703039	0.000740403	0.010715	60.5457	45.9686	80.6129	71.7254	52.3029	62.3346	43.1309	38.2616	38.8193	31.1962
ENSG00000155366.16	RHOC	224.154	152.573	-0.551984	0.000741461	0.010715	238.227	157.345	268.693	271.298	189.291	220.067	138.905	131.63	172.389	167.368
ENSG00000156103.15	MMP16	0.14488	0.296195	0.179086	0.000741444	0.010715	0.118049	0.13286	0.117393	0.17339	0.131813	0.195777	0.355055	0.268118	0.225278	0.336328
ENSG00000179820.15	MYADM	61.1723	35.2927	-0.776593	0.000740884	0.010715	54.4703	44.975	104.657	45.2583	50.8594	66.8137	35.317	34.0214	39.0268	32.8055
ENSG00000205571.13	SMN2	0.348266	9.93142	3.0193	0.00074142	0.010715	0	1.59227	0	0	0.497328	0	16.5246	10.7066	1.18909	11.3054
ENSG00000143226.13	FCGR2A	8.51087	5.10798	-0.638881	0.000743728	0.0107367	9.12664	8.97112	8.33376	10.301	7.0528	7.27987	3.34936	4.39527	4.51645	8.17085
ENSG00000168389.17	MFSD2A	1.88505	0.381206	-1.06267	0.000743425	0.0107367	4.5614	0.409842	0.930716	2.14748	1.31412	1.94676	0.213184	0.346911	0.188647	0.776081
ENSG00000282417.1	HERC2P9	4.03016	2.71091	-0.438832	0.000744308	0.0107396	4.37082	3.91415	5.32494	3.75535	3.59662	3.21907	3.07775	2.85376	2.0611	2.85102
ENSG00000100575.13	TIMM9	23.7993	14.9293	-0.638614	0.000745859	0.0107519	30.9004	20.8347	28.6143	24.5996	17.6649	20.1816	15.8445	14.0447	14.3115	15.5165
ENSG00000139192.11	TAPBPL	8.19865	14.0714	0.712317	0.000745922	0.0107519	6.8554	14.0992	7.24844	5.98595	5.39608	9.60684	10.4794	15.5165	16.7859	13.5037
ENSG00000254901.7	BORCS8	11.2547	13.1882	0.211348	0.000749812	0.0108025	7.33016	14.0878	11.5235	10.5226	12.0635	12.0008	12.0867	13.0442	13.7131	13.9086
ENSG00000153993.13	SEMA3D	0.219041	0.738594	0.512174	0.000751688	0.010824	0.217878	0.486824	0.106302	0.303623	0.087187	0.11243	0.48619	0.340244	1.06635	1.06159
ENSG00000134709.10	HOOK1	2.20097	0.614274	-0.987623	0.000752857	0.0108353	0.800788	3.30838	4.99269	1.24023	1.59616	1.26756	0.50158	0.650087	0.556953	0.748477
ENSG00000156873.15	PHKG2	15.0216	10.6558	-0.458967	0.000754173	0.0108432	12.6916	14.5648	17.3062	16.215	14.679	14.673	10.2851	11.6071	11.0491	9.68201
ENSG00000198618.5	PPIAP22	1.23683	0.240926	-0.850035	0.000754127	0.0108432	0.722412	0.91286	1.98309	0.876541	1.96406	0.961989	0	0.246157	0.355434	0.362114
ENSG00000178234.12	GALNT11	11.7852	18.3447	0.597458	0.000755216	0.0108527	8.33412	15.2029	11.4267	12.3044	13.3047	10.1386	16.6041	15.1915	22.0413	19.5418
ENSG00000156875.13	MFSD14A	13.4496	8.97444	-0.534717	0.000757775	0.0108839	13.5729	10.0408	17.7889	15.2212	13.2072	10.8663	9.64443	8.21027	8.63227	9.41079
ENSG00000170312.15	CDK1	1.28116	0.566829	-0.541918	0.000760574	0.0109186	1.03752	0.885178	0.550982	2.60437	1.00654	1.60235	0.659237	0.457045	0.766117	0.384918
ENSG00000224674.1	EIF3EP2	1.33428	0.361698	-0.777573	0.000763535	0.0109555	0.630409	0.79076	3.34956	1.49102	0.490864	1.25308	0.241581	0.627333	0.315115	0.262761
ENSG00000149575.5	SCN2B	3.69566	11.2914	1.38825	0.000764856	0.0109689	2.83514	9.44155	0.923636	2.03298	3.88018	3.06049	14.0295	10.9991	10.3124	9.82466
ENSG00000105404.10	RABAC1	79.7122	45.7865	-0.786694	0.000765736	0.0109704	54.8533	70.9981	85.2252	78.4758	77.5921	111.129	38.9709	51.6565	40.5185	52.0003
ENSG00000182511.11	FES	13.9093	7.17974	-0.866082	0.000765368	0.0109704	13.2127	13.8055	21.6089	17.202	6.12912	11.4974	7.19883	8.10682	5.0638	8.34952
ENSG00000136634.5	IL10	0.775759	0.195708	-0.57057	0.000770167	0.0110283	0.400071	0.355367	1.13181	0.979904	1.0132	0.774202	0.062946	0.099913	0.485179	0.134795
ENSG00000114812.12	VIPR1	1.75821	3.84159	0.811747	0.000770783	0.0110315	0.850503	1.494	2.37176	1.75343	1.49205	2.58754	2.38337	2.33096	3.66237	6.98966
ENSG00000171522.5	PTGER4	3.66364	2.29142	-0.502747	0.000773322	0.0110622	6.0652	4.19423	3.41773	2.56501	2.96637	2.77327	2.26573	2.09979	2.15372	2.64642
ENSG00000174137.12	FAM53A	1.06171	0.457181	-0.500661	0.000773943	0.0110655	1.03853	1.57991	0.697039	1.06714	0.940079	1.04756	0.189248	0.340157	0.420453	0.878867
ENSG00000069849.10	ATP1B3	53.5401	25.0259	-1.06737	0.000778544	0.0111257	79.5356	32.9257	100.442	43.7404	26.7869	37.8103	23.466	24.8745	19.9202	31.8428
ENSG00000104312.7	RIPK2	7.99915	3.78046	-0.912638	0.000779259	0.0111302	11.747	4.65258	12.1309	9.17591	4.52731	5.76117	2.87563	4.0394	3.86984	4.33698
ENSG00000118898.15	PPL	4.58669	2.42529	-0.705767	0.000782277	0.0111677	7.1289	4.53676	5.78274	3.60614	3.20411	3.2615	2.0341	2.41433	2.74771	2.50503
ENSG00000150990.7	DHX37	7.38807	3.14384	-1.01737	0.000784831	0.0111985	16.0102	4.67523	10.0019	5.86021	3.78179	3.99906	2.73441	2.88096	3.41725	3.54272
ENSG00000086827.8	ZW10	4.97334	3.51986	-0.402259	0.00078526	0.0111986	6.14134	4.82413	5.85041	5.17406	3.94609	3.904	3.73402	3.41237	3.28213	3.65093
ENSG00000114346.13	ECT2	3.25192	1.50624	-0.762588	0.000785632	0.0111986	4.75737	1.77673	4.83019	4.01924	2.56334	1.56464	1.47301	1.41477	1.36669	1.7705
ENSG00000064961.18	HMG20B	37.1792	23.6337	-0.632153	0.000787317	0.0112117	26.7236	37.1987	28.9277	44.7268	45.4631	40.0355	21.8181	22.7931	25.9507	23.973
ENSG00000125384.6	PTGER2	0.539458	0.129963	-0.446148	0.000787342	0.0112117	0.650236	0.17132	0.889705	0.670186	0.248187	0.607114	0.122817	0.109451	0.113555	0.174027
ENSG00000100350.14	FOXRED2	1.68087	3.6126	0.78288	0.000787784	0.0112123	1.29204	2.73164	1.4505	1.6684	1.7649	1.17772	2.75653	2.55609	6.64221	2.49556
ENSG00000071564.14	TCF3	19.4467	13.1787	-0.528145	0.000789931	0.0112211	23.7212	14.6275	21.8068	21.6257	15.0218	19.8774	11.7068	10.4643	16.4455	14.0982
ENSG00000137822.12	TUBGCP4	6.70954	5.87604	-0.165067	0.000789183	0.0112211	7.15444	6.25139	8.1542	7.75602	5.99602	4.94516	6.26517	5.08738	5.41031	6.7413
ENSG00000180573.9	HIST1H2AC	7.35977	13.0548	0.749531	0.000789991	0.0112211	5.38384	11.6712	10.7486	6.89572	3.95431	5.50494	11.6856	14.7977	11.9708	13.7652
ENSG00000188603.19	CLN3	12.5199	8.35563	-0.531176	0.000789972	0.0112211	8.37594	12.1552	13.9402	17.225	11.9485	11.4745	7.59702	8.58824	7.6761	9.56118
ENSG00000185495.10	AC138393.1	7.24289	12.1262	0.671221	0.000794946	0.0112802	4.25779	10.6958	7.24702	8.18316	5.48568	7.5879	11.8881	12.6877	11.9574	11.9714
ENSG00000236609.3	ZNF853	5.00157	7.19602	0.449584	0.000794592	0.0112802	4.82244	4.55631	4.62063	6.08667	4.85165	5.07174	7.94255	6.88027	7.735	6.22628
ENSG00000172465.13	TCEAL1	22.3973	15.6702	-0.489069	0.000797881	0.0113161	27.2501	18.4135	26.8545	21.0562	19.75	21.0593	14.0414	14.8193	16.6861	17.134
ENSG00000262664.2	OVCA2	16.4675	10.6826	-0.580312	0.000800499	0.0113476	15.2214	13.9803	16.1459	17.4929	14.9628	21.002	9.77623	10.64	11.7763	10.538
ENSG00000103496.14	STX4	40.5307	31.2507	-0.364847	0.000801288	0.0113505	42.3968	39.8744	40.801	46.0862	34.1201	39.9058	28.6998	31.4716	34.9775	29.854
ENSG00000234851.4	RPL23AP42	562.042	354.451	-0.663591	0.000801914	0.0113505	494.131	391.454	688.789	593.787	585.838	618.253	378.482	316.655	357.674	364.994
ENSG00000265531.3	FCGR1CP	0.699228	0.145008	-0.569522	0.000801613	0.0113505	0.664842	0.179836	1.64623	0.700656	0.291287	0.712514	0.064346	0.258772	0.110657	0.146255
ENSG00000173530.5	TNFRSF10D	1.97884	0.788303	-0.736159	0.000804193	0.0113771	3.44424	1.05585	3.09382	1.6929	1.04261	1.54361	0.441189	0.894202	0.74899	1.06883
ENSG00000112769.18	LAMA4	21.0934	33.7752	0.654443	0.000805173	0.0113853	12.7238	38.9018	12.59	18.9174	20.4104	23.017	32.8098	32.0661	31.4318	38.7931
[truncated: 1,367 more rows]
